# Supplementary material for: An empirical study of software ecosystem related tweets by npm maintainers
Source: PeerJ Comput Sci. 2024 Jan 17;10:e1669. doi: 10.7717/peerj-cs.1669 (PMC10803008; doi:10.7717/peerj-cs.1669)
Supplement: Supplemental Information 1 [file peerj-cs-10-1669-s001.zip]

Archive with 13 entries (8 files):
- Replication Package/Figures/
- Replication Package/Figures/mask.png
- Replication Package/Figures/methodology.pptx
- Replication Package/Main Dataset/
- Replication Package/Main Dataset/Github_Twitter_Interlinked_ids_of_npm_core_developers_Who_performed_pull_request_on_npm_packages.csv
- Replication Package/Main Dataset/npm_developers_tweet_dataset.csv
- Replication Package/Sample Dataset/
- Replication Package/Sample Dataset/Sample dataset_with_results.xlsx
- Replication Package/Scripts/
- Replication Package/Scripts/ReadMe/
- Replication Package/Scripts/ReadMe/Analysis_script.txt
- Replication Package/Scripts/ReadMe/Scripts_readme.txt
- Replication Package/Scripts/Tweet_scraping.py
