# Supplementary material for: An empirical study of software ecosystem related tweets by npm maintainers
Source: PeerJ Comput Sci. 2024 Jan 17;10:e1669. doi: 10.7717/peerj-cs.1669 (PMC10803008; doi:10.7717/peerj-cs.1669)
Supplement: Supplemental Information 1 [file peerj-cs-10-1669-s001.zip › Replication Package/Main Dataset/Github_Twitter_Interlinked_ids_of_npm_core_developers_Who_performed_pull_request_on_npm_packages.csv]

Github_id	Twitter_id
1569131	2260815740
1973559	140145212
5362563	450528047
547706	29441684
947110	16242592
94159	61673
130494	16103025
775364	106651229
1819833	342306717
1016218	148300800
665903	16031389
131341	29155425
1006483	83645652
394587	14266175
6403652	153248999
57224	14364083
2312755	947485849
856609	59897483
550409	56471907
349624	2372431430
558005	130206128
7756211	719321075
32417778	8.40E+17
869390	66718129
244907	119099091
214312	5856692
3788780	1539204691
733364	494499759
412382	248725290
1913805	491539195
1427383	12233242
20542	18685791
244772	120038688
1438478	14411274
817538	267047537
44389699	3017084593
7477	5150651
16525058	23329358
3688315	539880659
1223020	922162434
124937	198444783
31096792	7.51E+17
1418561	245203178
7880675	1350949298
1877652	571504602
244265	26373855
166433	19153759
465519	21648720
618009	54952598
6311784	85015018
1615	752673
310981	34030003
307427	20081347
25086	14067531
743291	17483706
979152	128706490
995160	35763336
383994	23027198
42130	6341572
988003	154827314
5659924	26024473
10709682	1065285212
1141273	22088130
742498	66731700
709223	57145338
1553779	536541995
5571753	141248896
1428598	1341539426
69970	1600841
2842176	132779637
3341965	20041121
56996	7.73E+17
6374832	2970738590
1932383	831404628
127294	47900096
90512	460451827
479538	304682840
557895	21366282
4624660	2829372926
409021	16935220
784414	8.40E+17
21292	125307765
1243901	473776972
158987	14582754
433394	169904931
166966	81555462
2001452	59694242
811702	808720
731158	9862412
153854	10358812
66927	63453
361671	14447248
302692	34864527
14321	17559254
2864371	389977536
6286310	1.31E+18
61148	49753661
2124386	19064032
2041969	15160631
589034	82890309
202799	247943631
6854312	8.02E+17
9993	14559196
21237466	482758564
781659	768197780
1641515	33406544
111269	9434762
517104	400349833
665754	54047289
131457	28067848
1648301	346459021
15859336	1.32E+18
12618489	3796939347
840022	320284470
1370040	135986718
6767448	2757087517
1369770	505294276
26983	14936373
734420	1636670076
1012917	99220331
170270	170686450
763528	16478053
808808	1680541
10164017	2605948794
877585	137994574
16245250	1.14E+18
476069	69581901
6430933	2241802934
534911	219996918
515506	1032390816
3108309	79203367
1925840	4845031500
3680083	49703431
3367820	364733185
6027	740943
336371	191775325
499260	137406875
1892711	82230592
921609	21567037
3979034	286270038
826619	358682376
46822	14269001
2185009	2380418057
163983	236947138
123708	15081268
89133	22749950
1549069	193309842
1721270	424260186
3335181	2551208653
3449303	456565160
1322287	318134706
545605	14030312
1260646	65652445
2101743	112098734
491848	86916604
108992	3253244817
590904	48188274
34457	18331731
1449779	14128249
1402801	563311832
179194	7624562
16546063	9.83E+17
379322	8.38E+17
2254731	3066035968
1454517	400286802
618076	42897147
87477	291245358
416585	14799065
1379888	15739765
365944	6590452
1345402	2967538467
111631	14239565
47108	11113512
1638325	1962917666
20340	132146994
237442	87298466
4365542	439630008
3768250	134503261
5884879	1700976913
3506172	2414946156
2530008	242286540
176815	18501649
484730	423132096
68416	191897226
6687149	18447947
1183541	141898840
3134813	27923047
5663877	64368882
175722	1.06E+18
79215	14356745
2687189	1.26E+18
7705367	600034389
859946	13994412
1390709	2832427459
172584	2921461
671365	42768175
2071336	474208092
1373271	194529993
1526680	170717631
1430726	51636779
556932	22872981
13295106	4887580343
19714	14169633
70067	440162657
26476	5371192
79303	9038902
1052418	256041344
1928103	59508138
1307019	34956561
295678	22558265
5845035	353721483
790842	114888925
1211152	200749589
398285	18184047
285899	83275985
3415488	181575602
10556538	234324042
2638284	237190133
9558691	755625782
1011868	106739366
20747523	1.17E+18
254502	42635524
2177366	22386325
6360367	2541777061
4592650	26473650
1715618	48901814
1523104	68474641
8194208	290625128
114976	1139651
483012	14835545
757960	325716240
5836790	1540516861
1803556	116098751
276187	125809736
16927940	3992045596
15123834	1.05E+18
7685469	43209709
13700905	603284643
28750080	1.17E+18
18013815	1.11E+18
9845816	249618176
628508	38491897
933277	10242192
2769109	25169653
3905501	16003634
126848	58871116
3267135	15292596
1402241	18462596
697925	6193422
20282546	1.04E+18
2230985	369638336
35801625	1.05E+18
656531	250845813
1794099	373377914
82332	14315426
1105127	24854378
645907	14570049
12821956	21815152
113989	56012770
17984549	411011229
509433	15491423
962340	76964917
66100	8217182
2193314	146434491
900690	3357476638
9304194	8.45E+17
29432231	8.61E+17
3505959	2148035112
929769	75055731
1537324	155990096
3169762	76012229
2190718	1709780413
2068657	14438530
4737667	559439015
54345	1.27E+18
2502577	72981969
365089	90373264
6841082	1.18E+18
5544640	1.32E+18
7784660	3335080671
26101432	62954128
1086286	907527211
11404065	229385665
321201	58899150
10247	324544130
660139	177554536
1217596	246184923
11974522	46232127
216188	2432
1231935	74642748
320862	7054122
1913638	206795751
37763089	8.28E+17
8348306	1273129363
245054	20961280
1434992	140825810
977577	74859085
1484253	1109516070
8956796	3130023826
2854701	2951834392
820373	48503866
3126207	608039343
14992757	4836417933
1536976	39938287
7423098	360964034
2976363	98370284
220425	386829819
224895	15405448
259901	18815436
250617	16996314
582281	732636818
116057	13812652
430267	88135474
1716463	93163928
529793	43244529
1080798	40914670
3691490	2933731422
515603	102975831
2080084	87461564
15711233	4472282657
1051876	31385730
429279	15358090
439839	37022331
17978	33057338
1140553	25964011
205629	35453305
208893	74591233
23927	14382918
18172605	348514435
198247	19441386
2642545	88041319
121939	18116495
5855115	3107897722
9629678	22050962
82501	14564678
2996203	399115470
2819256	3073379946
451298	17443063
4533329	1650893286
75278	82374965
208789	26600532
1424963	228031386
1773153	15842627
27620	50989917
604117	90463616
356955	1.00E+18
1744347	52024946
2723	11322372
722315	31129757
701365	3928028956
402539	588139252
2441179	2912006938
744740	74725448
874898	17411711
17565	17425633
3212	6650972
192433	29468043
205823	144813953
8950721	3029382034
689741	47906443
8784712	2813249270
134478	20953997
121096	21287516
372102	8.05E+17
472869	131563781
7257163	364644062
7168210	197496793
167585	15778668
305679	220022403
4067803	43850333
6879140	1.03E+18
7927876	2730939586
351828	21386804
1704089	182772852
733074	246730738
5496284	1919448632
370699	4656220907
895923	8.41E+17
1410355	53907941
6476956	21717422
5578688	333831465
9202899	1.25E+18
647727	157671522
3150233	68807660
2857535	947994786
1193756	471961751
206462	84098365
1131196	180818747
583657	3187827105
2512748	438001218
207171	221216197
196390	17259752
487669	92084091
5952481	1.15E+18
8182831	372565662
4319748	125700573
2072894	64014392
291301	2196706868
799038	16522485
1251099	34490948
702124	20413564
7436022	122360573
13641673	4350173712
955154	238426600
10873993	1.31E+18
277214	46848222
981130	278636599
5976377	7.41E+17
932103	241173920
418243	100581178
551402	89759486
2279289	2371158164
6019274	3030385333
1223	676153
539579	21960303
458813	47002318
6564012	2961808487
545055	18800569
6012231	2561635586
2012388	234652457
246520	1.07E+18
32040951	3307322458
32284796	8.82E+17
1287098	2360888348
884378	11878042
8621547	1732615182
1596276	584689340
292174	30449575
449980	108094295
826553	85964654
730511	796370294
417342	33765458
61048	8533632
83319	15727859
1203991	2721399650
790442	9811532
605577	1442299022
2880089	3246473395
25254	29255412
138944	92642529
3603261	7887822
838003	152324895
183673	1751051
399935	468304748
169536	44553220
52645	22651735
10739306	189056087
982716	838111237
474282	35778426
2115428	329656576
652793	11451182
986401	160498937
10784527	516780808
717869	587389099
398942	3555851
1089173	570055393
59060	37675820
138627	6467822
31971	5393562
1305776	14642822
24497353	1.10E+18
1157901	21260795
1384478	532636843
1569850	59921522
1206987	60753337
631691	24542915
512317	103393936
5570885	20547858
9383	14528708
1112241	224704315
592216	63804226
570959	15394941
1222972	43424490
1226384	618955935
39444813	1.26E+18
319230	23857456
748069	15099054
384553	154329370
721513	29863
180903	15773645
32837	2930637879
1074773	136400506
11202705	2765423112
179026	409974091
1573771	1.00E+18
218061	98682312
168046	15076305
5502029	1896808170
1884486	3377735421
1645881	133564736
119972	14139806
5148596	234441228
240830	623301125
1772890	45542808
1800018	46909631
1464187	17846813
3505087	89000558
121341	22902579
1872237	6943022
93340	51836926
755528	11761312
105127	16495353
582828	14988794
567540	37651196
645196	31408102
5581188	563692036
8638243	2306141005
999588	268705815
1004279	119667769
1140447	111004926
4960023	20565512
1914616	487788235
120596	16521889
530242	19324080
1042299	16108868
1890238	96757364
1297597	156550354
8341033	4065619272
885648	1.39E+18
6324199	1189966273
1834413	220481722
4854867	381731941
3681	19587365
56288	1710331
4712675	58363030
2369851	51232850
85783	26975453
63876	16080060
2142817	1090028330
2363749	1426546698
314190	190321443
231804	995481230
13206945	1.03E+18
7856443	1.43E+18
1810591	8.43E+17
900523	95693049
1078554	2876345515
157534	9010972
524272	17674649
26752	10664812
1207450	150363306
3714010	3334025421
480469	47368500
48928	14465492
570861	9196812
676185	73283930
1486634	36209210
10247234	126078355
14838850	1.04E+18
1404810	545457521
1500684	389681470
1341513	176864575
379918	96520996
6325382	8.19E+17
1315101	43472981
1381655	99533093
1877073	248386339
1118534	16198369
1911623	17796425
6065744	765366085
458591	24545598
4602382	54616063
28659384	9.65E+17
2430381	7.03E+17
5489149	1007735221
610811	29040261
452772	82554927
5106466	183931514
3802023	424882243
20357450	7.68E+17
2677334	147460263
1088312	39160466
38746192	1.25E+18
661909	192024025
999523	194479949
1935696	142731803
817422	47106000
7564618	18751402
35296	14435843
302730	15844944
11071	7132012
123822	14908513
588473	138173132
895082	2349038684
813865	384546082
2718494	278437133
5181	614183
111975	8030202
218840	599679665
434470	106299366
9250262	1884150150
1212885	14214939
8336744	475931562
7473959	9.39E+17
918552	67220142
6643991	148502139
124390	161588280
2829600	1715190434
10703445	1.16E+18
608862	74679221
180032	3326599205
3410759	234765263
748348	217034692
855184	189174054
13580199	7.41E+17
3336879	73328274
2023	963281
7195563	1726340564
25517624	1.20E+18
17877361	7.25E+17
25279263	7.73E+17
2770198	15097969
483421	1.11E+18
1812267	1191107126
5708563	15780460
605837	22102340
780408	42562514
927220	14137234
1222691	584213773
744228	752070625
2280216	1.00E+18
24367010	7.75E+17
3464445	299806401
7041728	1.02E+18
1313238	13505502
14948074	8.73E+17
28801003	1.05E+18
557590	97495292
32242596	9.89E+17
9371658	1728069907
6800576	2550001736
23482161	14004022
932156	444217964
29176678	7.70E+17
213306	9910452
4673363	1.09E+18
3165839	197539492
2526	8953072
822205	66536279
4441528	121415753
32314	1458271
779047	1.10E+18
11243	15153534
1726061	25637130
282782	6420932
2103975	2911818904
452199	17755706
1037931	65804544
417134	4336182439
6831019	7.65E+17
35270620	9.68E+17
6423261	71804239
168028	15081058
15199	24018933
964912	196882313
14338007	856929295
373554	11091562
134680	11354752
1422834	15835434
28444	956501
1566403	1601182027
46565	43603
5483527	71652418
251450	2283852535
250407	61790760
29014463	2269907732
829627	20969085
796050	122775743
11534760	620704954
12736734	534595643
117921	37669161
3112159	192028893
11256141	9.82E+17
7000710	4863423089
8850410	7.73E+17
1242537	109404932
5736783	224345615
605742	420403581
1643998	555102816
49038	2569881
101800	81367551
4896344	140323173
194482	100711336
1590756	418966806
13971824	2281074042
5074763	2464774904
322576	20528279
654597	8035442
56807	14962643
3759816	511433033
235410	14109108
3022244	490929294
9154236	3675212775
149248	18739915
1333346	98895109
11462208	67340534
266302	22918124
129995	186860915
18263041	188245608
667029	12693622
872633	237982652
1568885	394045911
7308074	259441750
12214867	7.68E+17
25587929	7.05E+17
4595224	19409238
77754	34555029
5178425	112842643
1888491	322116499
58601	1248139004
753736	118853392
9426721	1.27E+18
2596484	102900547
72989	17755912
225407	84120432
585833	13033742
182222	15077220
6587503	4149089897
174716	26780739
6654581	1598533424
193667	819357
530147	124869048
6823250	482923983
78302	859603578
4056725	1110945217
1829094	181020397
3837114	1010041878
304786	14110623
1162120	138403408
2680980	1167122150
4748863	283794390
836375	1038630643
168568	6298852
1281072	25811046
14854048	4904574574
2352663	51238842
478237	19647463
4262050	1144341422
173848	12329
151065	823283
1500628	951318672
790580	560602537
299398	132006574
812558	213491635
1560301	511953558
166301	2149850018
1256189	14912728
319694	61322359
19565694	1.06E+18
877244	75123156
517753	70660410
2504085	258680049
529894	169976767
74385	9513832
5793054	773864826
22822319	8.80E+17
126441	21060443
344018	26624344
103989	16057846
110455	14863971
45598	9918032
841788	95054300
31759891	9.50E+17
2018161	9.45E+17
43438	17609423
2467194	39952227
245435	16124537
946645	18936150
27350823	154372966
2117083	21405995
694770	10149192
645082	16266648
3512988	114419922
353	6134412
242299	98412984
1812093	316043485
2315749	51064962
3726815	386228555
536859	8414882
444829	46935507
881612	52164552
230185	14657225
2841805	42406175
576520	21387055
18516	46713
43472	92598408
722761	1.14E+18
8262166	9.84E+17
1309057	519732974
887639	5413282
165314	16695516
151614	5929112
52824	69033784
7525670	2451223458
56902	18356933
3676859	517723461
449136	3166283436
81981	15650169
362261	14695176
441774	182501711
749374	40663578
1020551	214523958
2601132	1288220905
152863	35444603
770982	18010550
306134	14435226
22249	14800329
7132646	52488618
5427715	148986970
3503971	1058531364
1015759	4502652733
733821	403457437
11232797	2967702610
4144769	7.97E+17
74390	18073349
2767681	257620649
491192	14834152
4278113	7.21E+17
5051300	1607257729
36491	11481502
2449282	1.23E+18
367259	19771272
2054772	80847569
112691	14365548
17381979	3318491706
1489465	257173506
545809	302712060
24240669	86882451
1672610	39956547
175648	33180558
378279	736711296
283441	16856159
44565	13468742
264658	21925637
12637	156361232
762949	29961025
765993	11469112
1912596	103341404
605053	4318561
203725	110224495
69644	8696402
56646	18263591
1366654	173418881
1322727	260573055
944406	3269048996
1093990	80907813
1088987	154068143
8287312	105462514
6929565	2371022291
191758	14587429
243351	18716952
734200	32826871
33676	17484146
5713670	111217362
187272	5840492
114114	74484770
2544489	1605526226
892318	66074283
952783	1.18E+18
1843523	1469736450
22322762	1.00E+18
5426427	519031506
143744	15654299
12292047	1239088056
569699	9396302
9067274	2615307290
9248479	169968687
973543	95668959
3906130	32755546
4016786	3210781
13895099	3066257547
2290027	79569493
15172226	18249948
4071096	1.17E+18
4369867	879717595
2766008	732628453
6596039	356374080
272483	14657749
928965	492082585
21772	13977542
1842462	7.19E+17
1551487	72621018
4383610	229606592
21375952	1689555205
3009	7055722
186659	18159875
366	622533
428060	93649419
5732010	21013315
39191	1671811
3417221	1943605603
1389212	313909424
334191	1261790964
7862538	17078755
1455037	15450249
277061	3214338591
1721288	17834376
8204858	1338367488
617459	11871952
1287624	84754684
1386966	238023498
56844	7137922
5389035	2437023211
33538	1735
6914518	8.58E+17
1420786	244987205
11488886	1673112494
138033	10635192
1351912	22679423
1297909	181853199
34790378	9.72E+17
397632	34569742
6764957	33521530
6580853	41525961
354995	2149581
6515	24203304
1010430	48473621
3869469	278247123
4243145	9.41E+17
5501487	8.58E+17
30216	11266912
2432646	7.96E+17
579417	84925954
124909	15306374
194981	16595249
1148449	113347092
458214	1.20E+18
3578709	19724642
13174025	7.28E+17
15819498	4217538614
19720404	8.36E+17
2154764	359237266
63749	134567015
121766	15692193
1578540	604118838
13509022	1923198548
380914	18775095
2016523	373914078
2322305	2260999451
290782	108639718
952751	75280400
5494832	938685282
33847580	9.18E+17
4805696	18340847
1319196	49979380
31228243	1.30E+18
651483	409350637
724007	11145852
195534	823661
1708830	360254219
224670	3905191338
4165105	747920412
549394	187104469
5969049	449464925
120693	41196797
1060	686803
2942312	9987362
3316532	95308902
5340484	372434863
1615433	820037342
542140	25183606
5115774	1.39E+18
6371527	51876219
58273	58057777
488744	15847700
360233	305285651
1303687	15011401
216197	14286068
1332366	1003869794
2827818	163794807
316782	41282530
851278	58112798
8033899	776854699
466367	3115776514
1866496	474461902
20743219	8.44E+17
15867665	3107766927
37068300	2951300200
39372814	1397644848
1120926	7.28E+17
4259532	2510516708
1596934	51201283
1042946	573784918
98357	1.21E+18
71852	33417223
532414	270033473
11796206	9.68E+17
856748	186990439
5557458	382844924
2213682	253442377
41970	9335882
2641501	500074462
5990424	224651913
1133858	566610817
1507086	2913789579
3240137	8.82E+17
8790386	372279767
2644614	47673399
7217420	128837294
20214420	297365230
3440094	92539988
517889	97480955
8141973	1.01E+18
1016458	12933282
6904368	4074037515
1459899	327806079
533564	38129790
54012	6324102
1155015	50660918
1561546	15941756
1308790	13740782
1260529	132682355
331790	110687343
4324982	79591455
19766186	1.10E+18
5731176	2810617979
3747729	1460435814
3109364	584805350
7447677	1694622403
3852719	506612322
5065940	48974473
382011	35119410
2182637	37125581
343837	30982985
582410	97456304
793077	7331172
1620265	1406534040
2212006	30477646
767455	27418749
183153	196405227
793406	87537661
777712	15176234
3680302	1213017145
772731	8900342
290137	15144898
1777517	244032174
270491	1432849934
8746094	360717290
459878	636011388
29529	9289822
906327	132484863
1085227	352843862
916038	335573183
12106903	7.13E+17
1680612	779566
13545	359685797
2229108	67066867
3099201	8.58E+17
5691711	21534642
3367801	113915322
1152713	312565947
179761	5772112
290755	114001681
1874116	138781058
27315	1740241
4175536	2556927127
182992	2267377464
1201960	49948603
9113554	2253409058
11269635	206623956
5167498	9.57E+17
1660279	15828195
22407757	9.75E+17
1782266	166038552
1221474	84708717
13247259	41089072
16365952	443851812
7976	13903742
4230968	1.04E+18
7977645	260842498
14151868	28725763
572717	427976891
1427241	41601285
216377	98988660
7354176	3229151029
10933561	1.30E+18
6154901	1605976506
1086617	134201942
6459679	2603804084
141519	97383159
6000369	53906879
93752	75862563
721372	2269497380
80341	15363869
1223565	24348370
20630	2995
913687	42671737
837347	17910462
7998310	2589716941
3993	755299
76945	38755634
315686	1516925743
1262998	401515811
6397708	1.34E+18
1796864	439942561
988849	30097594
4896002	2325933716
1260461	89017350
397862	8.94E+17
877904	16974391
2006839	201818803
552829	327034465
2968860	172629293
1788571	518301346
1325249	1498346024
4205	791224
1826661	456517698
334789	166655702
1361891	762460
16060559	1.18E+18
21367710	1565913781
8260834	7.09E+17
5673050	75574642
5736450	1978292028
613956	90839864
2089153	112825681
178183	14208155
1016365	19780363
2289	2157621
908178	37506335
570070	74507569
2362668	397988578
355	4061031
453945	60884413
809210	546142215
1225489	82893176
15038374	15708172
828	149467578
2201819	29069824
2818462	15713367
1761758	159337660
3346	639003
1848785	2415139874
833231	425485945
453152	14877480
2916671	139551973
11424657	2178722551
1111308	1273242350
433725	15755614
86834	12087242
3676032	8.13E+17
2292639	260693998
735410	40727971
1203230	14183075
4117594	1226502008
3459374	241111030
933437	198624514
279454	28206827
3148865	543330845
636239	17362512
20311	13896312
1477963	60874742
13038919	3303065330
2397875	84102972
669728	17390290
9346771	177893461
568319	2446540933
7019954	177196933
3298414	1135663056
132126	24137653
3376731	55565850
968267	15972411
253635	43418580
761962	61198034
430142	14289895
1305617	126718519
4439005	572271480
707366	9922952
643505	436615911
2108	1308071
2636763	42287390
883126	17198118
780935	224622374
98095	40857577
899645	103241631
3939997	60276477
38784	15751493
633289	218272280
615334	21515880
4595	15394959
11420	26270772
2762082	33610008
10925540	3310621
3457571	38183460
4711805	32441383
180068	397529938
2689122	358846660
14093205	7.25E+17
3457341	17911404
98812	1303576321
8097617	2337649434
1132575	117688556
90247	28896389
12939567	2189614268
13347	10412562
86842	18061835
780941	18888797
706004	14454667
273857	37047050
1893754	1092101810
9302460	956245633
16429579	7.42E+17
309329	114531326
3129194	110469918
15201533	219306890
12815768	3247394876
32451595	353556267
8587882	3492330313
9013245	42339734
26453466	1.23E+18
692824	6653952
11077930	915264349
9288648	399904251
1530955	93716254
1824298	2296428188
1611259	178302765
336141	128238451
1838567	187443006
438003	32329084
106148	4604429243
1823355	1.03E+18
2174084	11478302
6504519	1.05E+18
7034281	370002085
824753	19335843
361327	25122688
89607	6547282
4072730	134614189
1911993	67110620
5052316	251021107
594566	15608907
1645161	215665405
5887769	9.91E+17
7000719	4806207176
122028	67675594
810438	70345946
6469390	126862524
3109144	635941366
5154605	201242059
20124969	238201257
7193395	1087872768
1700322	371443177
39992	11754732
131485	21323270
7395402	556689820
11893200	8.33E+17
563469	19038361
177353	10717982
821875	1113821430
615381	27726794
530319	2710574056
696981	101880165
219061	453336514
5390719	1.24E+18
187095	16555515
7271496	9.43E+17
11046028	1.07E+18
16496556	3107113098
6334484	84852416
2096101	101198215
652130	96215367
6995927	407861759
321963	146846699
17114347	7.47E+17
1168554	18345495
7101151	45403437
717537	62568543
7816483	267818723
4380655	43671042
166921	167793781
431270	1967622336
371943	15814213
4140740	1855843464
6209775	752295127
3299948	1483413816
20335778	8.46E+17
952007	1290204710
15520377	9.35E+17
3929133	1292008346
10778661	3186730872
4865608	556815254
32551	6854292
36438	25143
957488	14577123
886	1.00E+18
686239	53359864
53273	8501792
608386	65398345
3164763	69135372
2621975	358458955
3258966	141316682
42839	140552229
1268698	17337584
7295071	169290114
5447088	8.89E+17
58871	37922652
47910	16401507
1817508	171074936
455023	178817640
5354793	175957017
2803310	634517742
69657	21230460
341877	49576387
19510	8069962
520420	38198361
600565	98204528
19975	14936448
2433219	606808082
5133941	2202344012
3432639	15026932
291082	18080466
5804945	7.11E+17
1797812	55458561
7275322	24411810
120951	18887324
10220449	2941916312
5393238	350599406
904007	90135167
2194624	191500443
5501268	1664570156
216412	9315152
5553623	77216450
568083	537548403
7001	201856958
1643950	87891427
166909	14314373
10452163	163629151
5843208	1.07E+18
11289171	9.28E+17
576184	14131121
2690685	66667952
5562799	129288388
6289998	84539237
381234	7905672
10694593	7.47E+17
1180019	416265217
1811616	126524303
91300	77623
7297992	14320821
23558090	7.13E+17
4414498	395191555
575421	474617811
989648	14267701
127468	17199208
614993	15078842
34746	16838153
842974	219450725
3842935	161233192
4000667	529594994
1166143	236523266
513603	2775131633
3993345	4310128486
159077	19343152
2951704	486731550
197404	14246782
28917	28359794
347400	42488825
767879	8486682
4454078	198774297
2797531	290360696
711886	1875228348
1287658	5491612
727262	42204825
1919816	105497251
307660	370763682
2311316	69823901
534610	21686239
1801923	286192916
1139050	109796500
813754	42909902
2931085	277755975
253237	28186239
3277769	96146439
5455767	269525809
842280	273403701
4791560	62756125
185041	16163053
156867	352321503
1265681	454786100
776185	68091855
543193	15936881
11398624	130051121
1937354	143604741
2223663	488079352
2805320	57470095
11708669	67610769
440926	77175491
1302493	127573837
992008	15573498
10762374	3092391983
8335467	487183942
304101	86366917
677114	28991983
57938	7772362
8860915	4770219754
682269	34027749
1863024	52176233
1548421	585996299
523525	17167145
432212	201833168
361234	182439430
2744803	771590503
5072613	2730712407
332968	49961455
607420	266306822
186073	15826032
111716	15061294
3787662	126580633
742607	14718213
1381991	46422308
1505631	15605823
4732330	600405562
1788264	94544072
7412651	1272937627
1165758	122659483
191614	20509505
234049	22767625
82104	67027204
289225	139288203
8344688	2706655796
374635	143295234
139760	16210390
173656	21789286
20086673	465418072
447559	806575
1885333	321557944
851359	281693194
20889817	1917430795
4724217	563361133
1058624	320733987
9337772	2490058928
220033	15462034
8126512	1891538245
4780753	2485600597
24939144	1027795926
54488650	7.55E+17
622180	557202187
4330357	2987192853
18237132	287684072
2698543	1.02E+18
8186898	69875929
11638619	7.78E+17
1629785	81047449
5158436	1605189510
697676	109928536
4180238	163124571
1029200	4027851
483829	119995231
428384	199739994
302970	15458146
303731	7.53E+17
1531532	541978260
621097	14953993
189572	81164240
27668	57613118
18267769	1267793742
3699	18511295
1126497	15760913
118490	65871141
27202	16689531
479880	1.27E+18
8845940	1341917408
1581276	1063491
284832	182165569
11559216	908230081
5648999	402765441
791000	106090190
81942	532923
532272	13638932
8136211	889064610
234708	4897735439
21967563	1317924614
163561	15668072
1526883	20509812
1107521	82188722
10067728	355129764
1703673	229769022
253620	1454316595
3719502	1.21E+18
2281088	813333008
4162329	22061559
29819102	7.50E+17
6834938	1099518631
842246	2396811776
10638317	7.02E+17
5774777	9.93E+17
7026	22676414
2996493	156237988
25172241	219213402
464978	26963395
2174968	1030698720
904724	48667415
32344	7492672
520053	24941506
29592214	1.14E+18
38528	19254689
799360	14436816
5862724	17507593
6815295	7.96E+17
1151041	341606079
2427972	335556492
177491	20115011
3011734	202030691
293906	123681993
8418866	102483948
230542	357641827
301646	141334022
379606	170866050
551247	240315182
2546209	1362604225
1240238	45412054
10685261	2220002827
12032248	60563664
315601	187490108
20891087	1338703470
7013170	382639154
22656541	1.36E+18
1009441	3111633336
1881266	415052299
24376333	1.40E+18
602307	71538107
2091333	14186251
1429113	15642331
4162483	9.81E+17
441436	12429842
10656223	44000033
4989256	179457928
9427089	797286163
7863230	348171329
313157	14578997
4637801	8.98E+17
229633	57005380
366207	16566019
2346295	39528733
13171542	574540974
795658	2243570179
357937	42058940
622118	15470791
1971367	3097701
86784	409493
130874	53764174
162735	4409501
211411	103658797
398365	717759402
4175913	40458858
52420	17341902
2389647	401710518
1121544	16901789
7908386	2720280828
753512	92761515
1618764	253730327
3468	14247733
3241703	47456419
79405	15483808
12799326	3414048620
143601	16450177
449224	147880724
65081	26243623
5040476	379073181
11348	14153719
425073	64707971
126581	28933
93691	7853002
412282	36549354
2716058	2459340296
439929	10399172
498929	41436333
1800499	11076642
1789893	407681625
996162	1640850524
21979	8741892
592876	222875633
2090712	145853296
1020579	8796222
220900	11318662
2488926	33334192
1702207	182305539
635591	38381565
931046	341760437
968790	40804995
6443895	57032301
6616005	1.02E+18
353138	21290781
5405943	22900397
7800175	3287776158
1305160	57005215
6484844	2466965426
2446636	16662243
2816999	10035
77849	20634108
2351326	386516303
20026847	9.20E+17
29172177	9.28E+17
74355	10242412
2619092	114779870
10292876	155945087
4680738	932032663
4442708	214516923
2490	5799402
1638767	1.37E+18
12085646	3136268972
17716649	7.16E+17
29904	3633741
6993514	2412513164
1393946	104607981
108052	14234026
3308031	277809452
1638848	86025357
3084367	9.51E+17
174279	144865055
220205	41329897
10812	14363076
3604053	2508559213
7884558	607520310
11813607	1.10E+18
2222702	122882842
24858147	8.04E+17
859430	270820893
1540682	1536997914
1129944	16814981
3142886	134136066
13296622	1.38E+18
1782860	46613039
110563	14200335
624760	151130284
85749	38654173
5066378	80486466
1058243	349109211
1096340	1576923210
1480253	181871444
222507	23403232
3915230	52490292
182850	22600665
227713	300629449
5339264	24640930
686969	294945881
406799	183793361
2307365	27228930
674727	635093633
2853428	1132412455
1137909	26235503
6095010	16888607
15820761	49001350
103783	12514012
406975	15696660
5226601	219671188
422540	23065468
22392	6978362
4613880	2396968978
5641860	1.20E+18
11312513	1065335312
326935	90484366
12671072	228356487
180438	15675432
6702746	1.34E+18
508022	21308669
188915	23059309
738033	16133542
773633	9.28E+17
1353931	3018925083
3687893	2609062080
57377	50850565
5153846	99733465
631832	22356478
344518	190527413
8332444	2162767917
1154273	1.12E+18
251629	763489
22842759	3189380375
17624700	2387193847
2505862	1409675784
35773245	8.99E+17
19026937	1062858757
5257222	2401606788
2102910	917699413
302213	607341074
868917	101025456
6866210	305352209
9845119	336129361
22645979	3089942413
30758921	8.89E+17
1184435	9.96E+17
1684083	19206670
884810	3087271595
6886061	1899610795
3857324	147008980
2734152	400574921
3386177	563142483
77759	17833693
3369400	18073607
226692	770264707
3936459	342738627
5030609	9114622
1896112	32702491
2036040	3370776527
140257	24010771
995050	82749731
2970449	161699824
6166576	8.81E+17
12901137	1383539629
8362	8903942
23323941	7.87E+17
13354466	3375725380
914122	27473030
1907984	185369951
1919322	427787536
23417	15768338
4616064	1556834154
5888506	405862837
947526	58855214
460141	424414073
462660	7584672
1027364	109295593
307552	20403313
1499476	590420265
224501	6850722
542108	1.11E+18
6002769	1.27E+18
935021	21054141
9627	13655672
3084722	64645389
502487	37933503
999932	1481576226
18593807	123529542
146023	63831912
3216	4597291
9109612	7.15E+17
282004	66725995
21338507	7.97E+17
21000200	256855996
1764424	914490253
1470061	5644892
16144158	7.72E+17
40715044	1.01E+18
3947636	1178330491
1027776	80405565
1469375	3234387631
1823405	7909592
12434833	265002430
5080854	18487260
12202757	2995822990
500529	70743026
158189	64369954
83627	15272106
2278221	347604023
138050	5719692
4483844	1561566692
198255	48616914
976619	126929688
174864	636560666
2890683	113652580
163333	7981712
1290336	42718854
2292140	40895504
10660468	1090808317
228777	847721
44444697	9.97E+17
22618985	1.04E+18
813430	33370005
8148095	2321818021
330736	66003204
246284	7490372
440220	61147252
4130574	556124215
640960	19533938
897323	21377284
13013082	20008918
260081	19362733
13259	2490697579
96943	473764704
110953	35432643
132984	14683453
65453826	1.28E+18
57655	4533541
6784226	40272103
61279246	1.21E+18
10024751	2824770853
971438	149999884
24278	10173942
602204	24450220
707213	34174192
3799709	43656651
434495	228312474
640949	17444333
1077075	50555139
1206121	7.08E+17
7235760	2995342191
5883607	2376107838
8823234	165187077
28847087	8.94E+17
2731712	866956837
4405263	1.26E+18
10877376	175234626
3428929	326873228
38863	15792797
182344	6745382
2277	5719312
876250	20474239
1674047	20081386
1503789	491835305
8031689	4514481434
1915925	619470593
1143865	395346254
13960403	333449384
1325081	114998103
7762253	4885926545
7900564	7.77E+17
169524	3292553678
7756101	1.30E+18
14875968	7.31E+17
2148318	186127180
350882	14443030
425801	28715543
9346614	3811375335
3692812	3023344787
112334	15761650
10654395	9.76E+17
14932492	7.11E+17
26340814	7.41E+17
24613245	7.87E+17
7309021	2411745678
2305675	418515781
43115551	1.26E+18
49557	16903954
5273819	2266455366
398230	14139773
1656324	2859918011
14337909	198134838
11945793	383153799
9700213	2150186306
703563	276896107
1060490	52120068
126209	14870314
4307697	270042165
1538692	462551660
281070	135386437
38546	17633960
121709	66319826
21687	8882
90871	14129344
9343433	257210294
62895	45988084
3169629	1055199768
1321353	39489646
3133356	121431231
655838	460034908
1181922	39714400
1858562	2426263149
870154	4136381
2232539	557179005
2183313	2786263950
324073	17519597
174561	211944845
480290	172747810
12853539	9.91E+17
668124	105176854
809314	47811781
1086194	533054923
2665319	409062723
16328432	9.07E+17
1225343	292607032
6646541	634701667
7214104	2185113966
241506	1.11E+18
1233275	218078117
307240	1.00E+18
7448436	262161768
25829	80638557
2064938	18589908
1706381	287829852
1835397	59739125
1285131	1085152615
4654382	104647219
1188186	85100290
8558836	1051257338
2678610	467189912
3277153	1123765171
8445	764166
14831261	8.75E+17
3757713	16650627
203221	15963289
940133	2605899914
5514175	35637481
26596	755178
78122	3140031
612703	15131982
2788272	3243787182
183738	15275073
4142719	1628137603
1688645	288719718
12373858	2331694927
38394281	8.91E+17
216572	2023301
5187404	18518153
3489430	168427654
10193405	8.38E+17
679144	187226449
11976	7472512
3514878	458054180
4186381	1.38E+18
657962	129156124
984574	14959869
73962	14407731
1312018	18406943
6290720	3701913252
238916	45358941
84700	15878238
845425	223993429
1735553	19436496
13352	14592360
25670841	7.25E+17
12300	803083
1881100	50783
160279	16686404
44345	540975756
311752	25501987
492903	2885963318
2992515	49834797
2224702	367814457
139310	13174052
509265	1.08E+18
8263298	240488821
16113997	1.14E+18
15962057	324104461
197134	16394396
5466083	509066899
7040242	814413812
28530	21253936
10223856	1.01E+18
1561463	38776652
32328857	105755144
4019054	2830064099
1042954	12308202
8050659	2313041977
3630346	280790280
10936496	1.09E+18
4588060	24270610
5698706	26955514
11531818	79455065
13069972	9.38E+17
2057971	153431604
7310975	1.30E+18
7466095	2385090031
16383613	1.35E+18
249938	216486755
1227441	189841828
3327152	81326897
17624960	3131334723
726153	53450977
3482016	1087059792
6323063	8.29E+17
133139	14770566
430289	59518578
536973	230293690
4233387	594547556
283535	14475818
8223	26074855
5788010	2175746045
6006249	724083
5640772	8.27E+17
317749	14370188
64284	88460328
853712	290549888
1349865	16372924
14183168	8.71E+17
1636640	212326646
570037	11494712
172936	18200589
1636649	104862662
1436111	63189652
653174	18045133
2772078	466066119
1804631	9.30E+17
82368	16600265
18458057	8.40E+17
8049878	3689690594
12943502	1611170316
6555480	9.31E+17
8435507	3061567864
320507	17767274
316371	412133001
662750	33988099
2643044	300971971
265818	8552302
1529402	1698321
9411252	2571541664
7544732	2464318718
2754894	155607388
1000669	479019528
6305	11265902
5070	736403
405000	7319852
108380	10809412
222375	18373477
1523305	515908759
662021	14148596
59784	10153772
150434	14186926
305563	39215433
[truncated: 12,331 more rows]
