# Supplementary material for: An empirical study of software ecosystem related tweets by npm maintainers
Source: PeerJ Comput Sci. 2024 Jan 17;10:e1669. doi: 10.7717/peerj-cs.1669 (PMC10803008; doi:10.7717/peerj-cs.1669)
Supplement: Supplemental Information 1 [file peerj-cs-10-1669-s001.zip › Replication Package/Sample Dataset/Sample dataset_with_results.xlsx]

## Sheet: Sheet1
	Unnamed: 0	id_str	created_at	favorite_count	retweet_count	text																																			Category	Topic	Nature	Sentiment
32189	32188	1.33e+18	2020-11-09 18:43:00	647	95	Have you ever: - Run a long script - Got distracted waiting - Completely forget about the script ðŸ¤¦ðŸ¾â€â™‚ï¸ ? Use the `say` command to quickly remind you that it's done. Like: $ npm run build &amp;&amp; say "Done. Stop browsing Twitter" #yourewelcome ðŸ˜‚																																			package management	Usage scenerio	Information	neutral
37256	37255	1.17e+18	2019-08-31 11:03:00	0	0	@markdalgleish @John21b @github @npmjs â€œIf (micro) payments became as easy as buying shit on amazon, I know Iâ€™d have hit that button a bunch of timesâ€â€Šâ€”â€Š@suckup_de https://t.co/HilfJf5E9a																																			Notification	Media sharing	Information	neutral
7448	7448	1.32e+18	2020-10-14 07:08:00	0	0	6ä»¶ã®ã‚³ãƒ¡ãƒ³ãƒˆ https://t.co/6YcJUQ4Vn9 â€œPresenting v7.0.0 of the npm CLI - The GitHub Blogâ€ (30 users) https://t.co/AIxMg9R91Z																																			Notification	Media sharing	Information	neutral
34902	34901	1.34e+18	2020-12-30 09:31:00	5	0	Happy to announce we've finally put out a canary release of #NextAuthjs ðŸš€. For those of you eagerly awaiting the release of your latest PR's, you can install it with `npm i next-auth@canary` ðŸŽ‰ @nextauthjs @iaincollins @balazsorban44																																			Notification	New release/ progress update	Information	positive
10609	10609	1.37e+18	2021-03-25 00:30:00	0	0	@searls @ag_dubs @npmjs I feel like there's a new entry for https://t.co/afiyP7r34H in there somewhere																																			Notification	Media sharing	Information	neutral
31805	31804	1.26e+18	2020-05-18 15:32:00	0	1	@orta @WwaTypeScript @npmjs @DefinitelyTyped Great to hear. Overall, I hope the fact that @github (and indirectly @Microsoft) now owns @npmjs will push the @typescript ecosystem forward so that we get more awesome &amp; stable tools.																																			Notification	General news	information	positive
2127	2127	4.45e+17	2014-03-14 19:12:00	1	0	Issue with NPM in EU right now &gt; RT @npmjs "looks like a networking issue at our cdn, affecting only users in europe. still investigating."																																			package management	Bug report	Information	negative
15758	15757	1.28e+18	2020-07-01 10:19:00	0	0	Hey @pnpmjs @ZoltanKochan I'm wondering how your import strategy works in details. What does "clone", "hardlink", "copy" do and how "auto" detects what to choose? While it is understandable what exact strategy does, it is not on how "auto" chooses it. https://t.co/OTTu48DKtI																																			package management	Usage scenerio	Question	neutral
26113	26112	1.37e+18	2021-03-01 17:19:00	1	0	Turns out npm 7 does have this functionality! https://t.co/muJjv5FGAf I must've missed it in my research.																																			package management	Feature info	Information	neutral
16076	16075	1.23e+18	2020-03-02 19:58:00	0	0	Node-secure release v0.5.0 is now available ! https://t.co/amBcA1WhJi #nodejs #js #javascript #npm #security																																			Notification	New release/ progress update	Information	neutral
16338	16337	8.52e+17	2017-04-12 22:47:00	0	0	@npm_support Hello, the https://t.co/aXzze8thbi endpoint doesn't work anymore (returns 404), is it deprecated in some way ?																																			package management	Bug report	Question	neutral
12041	12041	1.16e+18	2019-07-28 13:34:00	0	2	Cool â€watch global @nba teamÂ Â indexâ€ website is using https://t.co/q6hnbF2cx0 with the ng-i18next library #i18n #l10n #javascript #Angular #web #npm #www #html #js https://t.co/Vusq8kmUw0																																			Notification	Product promotion	Information	positive
26098	26097	1.26e+18	2020-05-15 18:37:00	0	0	ðŸŽ‰ In case you missed it, I released an @npm package ðŸ“¦ for @reactjs that should help with scrolling to an element on initial load, that is showing up "late" on the screen (eg.: the content is blocked by an async call) https://t.co/KvqszMXk7y Feedback ðŸ›and RT, THX ðŸ”¥ðŸ™ https://t.co/gHL47c0Bgu																																			Notification	New release/ progress update	Information	positive
12631	12631	1.41e+18	2021-07-08 19:52:00	0	0	@voxpelli @technikhil314 @bitandbang @robpalmer2 @nodejs @npmjs npm7 fixes this I'm writing up a blog post of all those changes																																			Notification	General news	Answer	neutral
14280	14279	1.13e+18	2019-05-31 12:22:00	4	0	@_developit @nomadtechie @kristoferbaxter @seldo @shubhie @stubbornella @mathias @FredKSchott @rwaldron @hdjirdeh I think the single biggest reason preventing package authors from publishing â€œmodernâ€ JS to npm is the lack of (stable) ESM support in @n																																			package management	Software comparison	Information	negative
35503	35502	1.27e+18	2020-06-08 13:54:00	0	0	wasm-pack works with 2 jobs: ðŸ˜‘ Job â€œwasm_pack": - wasm-pack build - save artifacts ðŸ˜‘ Job â€œnpm_publishâ€: - download artifacts - setup-node with actions/setup-node@v1.4.2 &amp; make sure registry-url and scope follow rules above - navigate into artifacts then npm publish																																			package management	build	Information	neutral
36570	36569	8.7e+17	2017-05-30 22:14:00	26	20	Node.js 8 is available! With npm5 and util.promisify() to wrap the standard API in a function that returns a Promise https://t.co/4FEK3IiD8q https://t.co/2vJjGNeWtf																																			Notification	New release/ progress update	Information	neutral
4287	4287	1.31e+18	2020-09-17 23:09:00	1	0	@ckgaparajita @mikenikles @antony @pnpmjs @sveltejs @hapijs @RollupJS @rushstack @github This is one of the main benefits of PNPM's node_modules layout: https://t.co/bkNklMOQ4h																																			Notification	Media sharing	Information	neutral
25350	25349	1.04e+18	2018-09-23 18:03:00	0	0	Open Source drama: A popular npm package uws with ~500K weekly downloads has been suddenly deprecated by the author which made me and thousands of other users switch to an alternative solution https://t.co/x3YLqOBKxk #opensource #uws #npm																																			Community related	Community info	Information	negative
530	530	1.26e+18	2020-05-10 19:06:00	0	0	@iamdevloper I use @pnpmjs in larger projects. It exposes missing dependencies in other projects every time.																																			package management	Dependency	Information	negative
9034	9034	7.43e+17	2016-06-16 11:45:00	2	1	215 days and counting, soon to be one year! Gave it a try myself to no avail. When will npm work as expected? https://t.co/eNk6dXIri8																																			package management	Bug report	Question	negative
28224	28223	9.54e+17	2018-01-17 09:40:00	3	0	@thejameskyle @npmjs I think you are missing a fundamental point here, issues are closed due to no activity from maintainers side, not due to a lack of details from the reporter.																																			package management	Bug report	Answer	negative
29189	29188	1.31e+18	2020-09-30 08:26:00	0	0	@nsisodiya yarn respects it and @npmjs silently ignores it by default or you can use engine-strict check https://t.co/hGESXJWc2A																																			package management	Software comparison	Information	negative
14107	14106	4.72e+17	2014-05-30 00:14:00	1	0	"Use bower to manage frontend dependencies for the browser, and npm to manage server-side (node) dependencies." I disagree @alexspeller.																																			package management	Software comparison	Information	negative
25101	25100	1.23e+18	2020-02-11 18:15:00	2	0	@sseraphini For more context, I recommend watching https://t.co/A8h1OWhABr (and the next 6 to 7 minutes, but the whole talk is pure gold) @KevlinHenney uses an example around leftpad beyond the broken CI nightmare from that npm unpublishing episode.																																			Notification	Media sharing	Answer	neutral
21775	21774	1.02e+18	2018-07-14 23:07:00	1	2	"Two-factor authentication protection for packages" #npmjs #nodejs #javascript #security https://t.co/8Zw1mORdu6																																			Notification	Media sharing	Information	neutral
14367	14366	1.1e+18	2019-02-20 18:29:00	0	0	@npmjs FR: Can you order package dependents by usage? Perhaps event have tooltip information for package hyperlinks?																																			package management	Dependency	Question	neutral
15048	15047	9.04e+17	2017-09-03 03:19:00	0	0	Is there anything that does what browserify does for npm modules but for aws lambda to get around the size limit?																																			package management	Usage scenerio	Question	neutral
4935	4935	1.06e+18	2018-11-09 01:48:00	0	0	@gatsbyjs @jbrancha You could pick the components you want to share and put them in a separate npm package and share them between repos?																																			package management	Usage scenerio	Question	neutral
19763	19762	7.96e+17	2016-11-08 14:26:00	17	21	retweet if you want to let the world know about universal-cli (alpha). 'npm install -g universal-cli' #AngularUniversal #AngularCLI!																																			Notification	Media sharing	Information	neutral
5364	5364	7.48e+17	2016-06-28 12:29:00	0	0	@nielsvermaut like `pnpm install; pnpm install` â€” just to see what happens																																			package management	Configuration	Information	neutral
34349	34348	1.06e+18	2018-11-20 16:22:00	1	1	@DannyPage I created my first npm package, hope you will like it: https://t.co/Diwi3lSBeQ																																			Notification	Media sharing	Information	neutral
12255	12255	9.95e+17	2018-05-10 14:51:00	0	0	@npm_support Appreciate the response! It ended up coming back. For what it's worth, this sort of thing causes problems for us as our tooling automatically pulls in dependency updates. It thought it was there because of the update from npm, but installing																																			package management	Bug report	Information	positive
7010	7010	1.4e+18	2021-05-20 13:16:00	0	0	@JoshWComeau @mweststrate yeah, sadly yarn2 kicked the bucket. Fun fact: it takes on average ~200ms more when you run a package.json script with yarn2 as opposed to npm directly.																																			package management	Software comparison	Information	neutral
9129	9129	1.26e+18	2020-05-15 07:07:00	2	0	npm publishãŒ503ã§æˆåŠŸã—ãªã„																																			Other	Unclear	Other	other
11016	11016	1.24e+18	2020-03-16 21:03:00	2	0	@npinp I never said I was boycotting npm or any other Microsoft services so Iâ€™m not sure what your point is. I can have reservations without full-blown protesting ðŸ™„																																			Notification	General news	Answer	negative
32528	32527	8.61e+17	2017-05-07 01:03:00	5	0	Results: - hello world works - having gradle and npm sucks - debugger not working - more a technical preview than a production environment																																			package management	Configuration	Information	negative
25756	25755	1.15e+18	2019-07-02 12:59:00	0	0	@yazilimci_adam @dan_abramov @fkadev I like it. It's like a library of npm modules which you didn't find on npm. The issue with it I find is when I want to use one of the helper functions from third party project. Quite a bit to untangle. Easier to write																																			package management	Feature info	Information	positive
12120	12120	1.04e+18	2018-09-14 08:43:00	0	0	@mikeal @rauchg @travisci Finally, I donâ€™t think npm is slow at all. I agree that now and travis wants it to be even faster, due to the nature of their services.																																			package management	Usage scenerio	Information	positive
12744	12744	7.02e+17	2016-02-22 20:55:00	1	0	find user id of any facebook user using command line and #nodejs ðŸ˜€ Just npm install -g facebook-id-of ðŸ˜ https://t.co/luLikuqA21																																			Notification	Media sharing	Information	positive
8597	8597	9.56e+17	2018-01-23 16:36:00	2	0	Build an array of key paths from an object, by @doowb https://t.co/r0OI0WrKIx #opensource #nodejs #javascript #js #npm																																			Notification	Media sharing	Information	neutral
36270	36269	8.24e+17	2017-01-24 12:31:00	0	0	@npmjs koa-react-router is not appearing in any google search results. Is something wrong with the SEO on the npm page? https://t.co/ACsEBHYzDo																																			package management	Bug report	Question	negative
21957	21956	1.38e+18	2021-04-08 23:21:00	3	0	@holtbt Windows. Node, npm and yarn all run great on Windows. Using gitbash instead of power shell as a terminal smoothes over most issues. I've been on Windows for a few years, only started using wsl2 for some things recently.																																			package management	Usage scenerio	Answer	positive
38314	38313	8.39e+17	2017-03-08 01:37:00	0	1	FYI - this months @WatchMeCode Live session will be on speeding up your @Docker build by caching "npm install". details to follow, soon!																																			Community related	Personal promotion	Information	positive
921	921	4.84e+17	2014-07-02 00:17:00	5	1	#npm protip: $ npm config set save-exact true																																			package management	Usage scenerio	Information	neutral
3583	3583	1.22e+18	2020-01-30 11:44:00	2	0	@alloy @freiksenet Maybe npm &amp; GitHub should add a continuity contact like Facebook has?																																			package management	Feature request	Question	neutral
25488	25487	1.35e+18	2021-01-12 05:16:00	2	0	Sometime between now and February 5th I'll get a blog post together and a list of package versions so npm package consumers can verify they aren't using these versions. Cool? https://t.co/LuJoAY3wE1																																			Notification	Media sharing	Question	neutral
26964	26963	1.3e+18	2020-08-18 02:42:00	2	0	@StittsHappening @gnidan I'm signing off for the evening, but you can install my branch with `npm i -g ganache-cli@6.10.2-forking.0` and use `ganache-cli` as you normally would																																			Community related	Personal promotion	Information	neutral
29742	29741	1.1e+18	2019-02-26 15:30:00	0	0	@npm_support I'm trying to buy a private plan for my organisation but when i pay, all is alright but the account plan don't change. Can you help me ?																																			Other	Other	Question	neutral
13128	13128	1.42e+18	2021-08-02 20:03:00	0	0	@MattElliottRVA @DanShappir @DevSimplified Oops, the Video isn't in the npm README yet: https://t.co/ZQrhefRYYe																																			Notification	Media sharing	Information	neutral
10506	10506	1.31e+18	2020-09-16 19:08:00	5	4	ðŸ§‘â€ðŸ’» Today's npm OpenRFC recap: - No auto-install optional peer deps - Add registry config per package - Check engines requirements on install - Registry headers configs - npm audit triage + pkg audit ahead of install ðŸ“º Video record available on youtube! https://t.co/7D3DCL7NHD																																			Community related	Community event	Information	neutral
33968	33967	8.61e+17	2017-05-06 16:05:00	1	0	Run live #JavaScript with @npmjs deps using https://t.co/KpYUeoK8Ml and in @code using https://t.co/vYZnN3TDff #CodeStock #CodeStock2017																																			package management	Usage scenerio	Information	neutral
13337	13337	1.17e+18	2019-08-28 02:15:00	2	0	@shellscape Lerna is good for everything but â€œbootstrap. Once you stop using it for installs it just becomes a way to easy run scripts in packages. Run, exec, changed and ls are all super valuable lerna command. Publish is also nice. Works great with																																			package management	feature info	Information	positive
17950	17949	1.37e+18	2021-03-23 21:25:00	0	0	@tobiasbu @WebReflection @npmjs True! https://t.co/rcXymrABJa's CDN doesn't have semver so if a dependency in an app imports https://t.co/ucP1p3k5mL and another dependency imports https://t.co/eJ9qxUvI5a there will be duplicates of the library in the																																			package management	Dependency	Answer	neutral
38078	38077	1.05e+18	2018-10-23 11:26:00	0	0	ãƒ†ã‚¹ãƒˆã‚‚æ›¸ã‹ãšã«npm publishå¥´ã€œã€œã€œ																																			Other	Not in English	Other	Other
3615	3615	1.2e+18	2019-12-11 11:21:00	26	1	I really wish npm would have a way for frameworks to mark a module a 100% unused to avoid situations like this where webpack depends on a module that is never even used by the framework built on top of it. https://t.co/WijcoXJ7tV																																			package management	Feature request	Information	negative
29386	29385	1.93e+17	2012-04-20 23:16:00	0	0	@blowery @jcattell Facilitated by a 10 second deploy. Basically just git pull, npm install, node restart - per server																																			package management	Usage scenerio	Answer	neutral
9631	9631	1.05e+18	2018-10-01 18:20:00	0	0	@dave_stewart Actually not a joke ðŸ˜ƒ I've finished a POC few weeks ago and sent an email to the author of alias npm package if he will to transfer it for this project as last release was for 6 years ago! But he didn't answer and I completely forgot that																																			package management	New release/ progress update	Answer	negative
32495	32494	1.33e+18	2020-11-24 23:33:00	3	0	@philhawksworth Lame, try to run â€œnpm ruin prodâ€																																			package management	Usage scenerio	Information	negative
7939	7939	7.13e+17	2016-03-24 15:59:00	1	0	@ag_dubs @bahmutov @npmjs +1 I was confused by it once, thatâ€™s why I remembered it so quickly.																																			package management	Usage scenerio	Information	negative
24202	24201	5.12e+17	2014-09-17 01:59:00	2	3	"npm cache clean is the CNTL-ALT-DEL of npm" https://t.co/W6JbXydq0M																																			notification	Media sharing	Information	neutral
35584	35583	1.38e+18	2021-03-28 04:19:00	2	0	01:20 - publicando mais um pacote no npm https://t.co/Eit2ViD6vi																																			Other	Not in English	Other	Other
24881	24880	1.02e+18	2018-07-17 08:53:00	0	0	@wa7son For me it was the opposite. From the moment I discovered that --save was the default, i just used `npm i &lt;package&gt;`, never used the --save anymore ^^																																			package management	Feature info	Information	neutral
16954	16953	7.13e+17	2016-03-23 17:40:00	0	0	So I heard @npmjs broke yesterday. How exciting!																																			package management	Bug report	Information	negative
14787	14786	4.1e+17	2013-12-08 07:38:00	0	0	I prefer vanilla #npm ! - http://t.co/tIMAej2UI0																																			Notification	Media sharing	Information	neutral
14378	14377	4.76e+17	2014-06-09 11:12:00	0	0	I wonder what @izs is planning to do with npm swiftjs https://t.co/hz8SKuSqQW #swift																																			package management	Usage scenerio	Question	neutral
9485	9485	1.36e+18	2021-02-14 19:48:00	0	1	ðŸ“¦latest Codsen npm package release â€” dep. updates and making own eslint row and test number plugins work with typescript-eslint/parser â€” https://t.co/ui2OdDFUhG																																			Notification	New release/ progress update	Information	neutral
17215	17214	4.41e+17	2014-03-05 05:56:00	0	0	And generators have worked fine before on this machine, and I see the angular generator installed in .npm. Ugh.																																			package management	Usage scenerio	Information	negative
29542	29541	1.07e+18	2018-12-16 13:51:00	1	1	â€œnpm package permissionsâ€Šâ€”â€Šan ideaâ€ by @D__Gilbertson https://t.co/rX6ZWRw1dQ																																			Notification	Media sharing	Information	neutral
22563	22562	1.25e+18	2020-04-10 16:43:00	1	0	@rauchg we have a site that we want to localize but not on a path basis (/es/*). Rather have it detect locale and localize that way and if user changes locale, saves to cookie. Subdomain will need to work too. The express locale npm looks good																																			package management	Feature info	Information	positive
12035	12035	1.26e+18	2020-05-18 12:11:00	4	1	next-i18next passed the 1k â­ï¸ on #GitHub A big THANK YOU for @IsaacHinman in providing such a great library to #internationalize your #Nextjs app ðŸ‘ ðŸ‘‰ https://t.co/lP8bCfA2AG #i18n #t9n #translate #l10n #Javascript #NodeJS #npm #oss #opensource #React https://t.co/OOqgUBQruv																																			Community related	Personal promotion	Information	positive
3072	3072	2.35e+17	2012-08-12 18:06:00	0	0	@briannoguchi no issue, it's npm's problem... isaacs is working on it, should already have fixed it...																																			package management	Bug report	Information	negative
12193	12193	1.12e+18	2019-04-13 14:47:00	0	0	@soffes @darrenjennings @ts â˜¹ï¸ JSDoc is a universal JS thing that can improve everyoneâ€™s editing experience. Even so, it can be super useful for working with unfamiliar npm packages, and sometimes when I flip it on it simply catches typos or other d																																			package management	Feature info	Information	positive
10849	10849	7.86e+17	2016-10-12 03:00:00	0	0	good to see #yarn , npm now is just like node 0.x, really need some guy such as #yarn to be it's io.js.																																			package management	Software comparison	Information	neutral
12809	12809	1.21e+18	2019-12-17 15:46:00	0	0	My favorite thing ever is a huge `prepare` npm script which fails at the end. Getting an error before you even start to contribute is terrible developer experience. Maintainers, ask yourself whether `prepublishOnly` will suffice! https://t.co/bMa67BDh44																																			package management	Usage scenerio	Question	negative
1281	1281	8.7e+17	2017-06-01 08:56:00	0	0	ok npm view npm | grep 'latest:' | cut -d ':' -f 2 | grep -E "([0-9]\.){2}[0-9]" returns 4.6.1 so nothing surprising here.																																			package management	Usage scenerio	Information	negative
31226	31225	4.75e+17	2014-06-07 10:05:00	12	3	https://t.co/CPURhWBODj CSSDiff tool now an npm package and cli																																			Notification	Media sharing	Information	neutral
1974	1974	1.31e+18	2020-10-06 03:55:00	18	3	electornã‚„lodashsãªã©æœ‰åãƒ‘ãƒƒã‚±ãƒ¼ã‚¸ã®ã‚¹ãƒšãƒ«ãƒŸã‚¹ã§ã‚¤ãƒ³ã‚¹ãƒˆãƒ¼ãƒ«ã•ã‚Œã‚‹ã“ã¨ã‚’ç‹™ã†æ‚ªæ„ã‚ã‚‹npmãƒ‘ãƒƒã‚±ãƒ¼ã‚¸ã«ã¤ã„ã¦ã€‚ã“ã‚Œã‚‰ã¯ã™ã§ã«å‰Šé™¤ã•ã‚Œã¦ã‚‹ãŒã€ã™ã¹ã¦åŒã˜ãƒ¦ãƒ¼ã‚¶ãƒ¼ã«ã‚ˆã£ã¦é–‹ç™ºã•ã‚Œã¦ãŠã‚Šãƒ¦ãƒ¼ã‚¶ãƒ¼ã®æƒ…å ±ã‚’åŽé›†ã—ã¦ã„ãŸ / â€œFour npm packages found uploading user detaâ€¦â€ https://t.co/GEh3Ipej7R																																			Other	Other	Other	other
34819	34818	3.41e+17	2013-06-01 08:49:00	0	0	Wanted to update my @npmjs version. "npm install npm -g" without "sudo" has screwed up npm completely. Pro: lots of upward potential :-)																																			package management	Usage scenerio	Information	negative
13983	13982	7.84e+17	2016-10-07 13:04:00	0	0	@ZoltanKochan here you go =&gt; https://t.co/2r7EPBQcIu @reklatsmasters @sindresorhus @pnpmjs																																			Notification	Media sharing	Answer	neutral
19904	19903	1.05e+18	2018-10-14 21:20:00	0	0	@mxstbr Wonder why it started working after the upgrade if it did not work before. Also, can nvm be the reason for npm uninstall -g not working?																																			package management	Bug report	Question	neutral
26065	26064	7.2e+17	2016-04-12 15:16:00	0	0	TIL 2 things: * @npmjs update --dev is recursive * rimraf works where `rm -Rf` does not																																			package management	Usage scenerio	Information	positive
1506	1506	1.12e+18	2019-04-16 11:52:00	1	0	@lucaorio_ @kevgski 1) I could add an option to use yarn instead of npm. Alternatively, you can use the option `--install=false` not to run `npm install` and run `yarn` by yourself after. 2) It should replace `{{{name}}}` and `{{{slug}}}` everywhere ðŸ¤”																																			package management	feature info	Information	positive
17782	17781	8.7e+17	2017-05-31 07:45:00	1	0	@yarnpkg @npmjs I have run these commands multiple times. So, if they wanna cache stuff locally they have the chance to do it.																																			package management	Configuration	Information	neutral
25601	25600	7.31e+17	2016-05-12 01:42:00	1	0	If u have a Node app on v0.10, package authors are out to kill you. Don't forget to set your 'engines.npm'																																			package management	Usage scenerio	Information	neutral
23681	23680	7.7e+17	2016-08-27 18:51:00	1	0	@riotjs_ @jsDelivr Sorry, it should be live now. These kind of issues will stop once and for all once we deploy our npm proxy system. Soon																																			package management	Bug report	Information	positive
33673	33672	1.28e+18	2020-07-01 03:32:00	1	0	@walkingriver @deckdeckgo @Stencil That's actually a good question ðŸ¤” I would say it's made for Stencil but rather ask @manucorporat ? Indeed it's an npm package https://t.co/nbZ3KPGxL4																																			package management	Usage scenerio	Question	positive
11660	11660	1.24e+18	2020-03-30 21:47:00	0	0	@liran_tal @npmjs I (and other maintainers) have been telling folks to ignore this vouln. The worry is that folks do go on autopilot after. But for many there was no fix because it was a deep transitive.																																			package management	Bug report	Information	negative
16778	16777	9.05e+17	2017-09-05 12:41:00	1	0	@netweb @maybekatz @npmjs Composer follows rubygems definition for the tilde ~ operator: https://t.co/VSNAd1Jh5P - I mostly use caret ^ which has more useful behavior																																			Notification	Media sharing	Information	neutral
27897	27896	8.68e+17	2017-05-27 10:17:00	0	0	Wow! Lockfile! Offline Mode! Probably I'll back to #npm5 again... https://t.co/Tt5YUIYuLp																																			notification	Product promotion	Information	positive
3381	3381	1.33e+18	2020-11-16 16:42:00	0	0	here's the lesson: if npm7 isn't ready to tagged _latest_; THEN IT ISN'T READY TO BE BUNDLED WITH NODE																																			package management	Usage scenerio	Information	neutral
2683	2683	1.29e+18	2020-07-28 03:51:00	2	0	Wish upon a ðŸ’« That #StyledComponents (styled-components) ðŸŒ¹ Ships with #TypeScript definitions âœ… No more `npm i @ types/styled-components` âŒ																																			package management	Feature request	Information	neutral
15839	15838	1.3e+18	2020-08-23 03:48:00	0	0	@svyandun @adamwathan Same with npm. Try this command: npm ci																																			package management	Usage scenerio	Information	neutral
7770	7770	6.44e+17	2015-09-16 04:31:00	0	0	@ryanflorence you could move the check into a JS file, or you could use â€˜npm run devâ€™ locally and â€˜npm startâ€™ in production.																																			package management	Usage scenerio	Information	neutral
15970	15969	4.54e+17	2014-04-09 06:59:00	0	0	@drzax On one hand, yes you should, but on the other you are reinforcing the msg that devs should @npmjs all the things, so you shouldn't																																			package management	Usage scenerio	Answer	neutral
19425	19424	1.1e+18	2019-02-22 17:56:00	3	0	I published my first official open source package on npm today. A simple, accessible autocomplete component for vanilla JavaScript and Vue. https://t.co/1O9LvjUQtY #webdev #frontend #frontenddeveloper #javascript #vue https://t.co/QybnCiEisr																																			Notification	New release/ progress update	Information	positive
18607	18606	1.23e+18	2020-02-13 08:07:00	2	0	@pnpmjs Very glad see @pnpm is growing ðŸš€																																			notification	Product promotion	Information	positive
20422	20421	6.07e+17	2015-06-07 02:51:00	0	0	@npm_support Why did you kill download counts in search results? That was the most important metric for finding a good, maintained package																																			package management	Feature request	question	negative
23387	23386	5.95e+17	2015-05-03 11:59:00	1	0	@abhijeetdhumal Fixed. https://t.co/Q2OCRWu4zp delete your node_modules folder and run `npm i` again. I have updated the core module as well																																			notification	New release/ progress update	Information	neutral
25752	25751	1.2e+18	2019-11-21 22:54:00	0	0	@nodejs will it work with existing npm packages? or some kinda adaptation work needs to be done																																			notification	New release/ progress update	Question	neutral
2104	2104	9.62e+17	2018-02-09 13:10:00	15	8	xterm.js 3.1.0 is out, heaps of new features in this one! https://t.co/6UCLEMMD3m #npm #javascript #typescript #oss																																			Notification	New release/ progress update	Information	neutral
34419	34418	1.25e+18	2020-04-14 09:04:00	1	1	@c100k_ @Clever_Support @nodejs ðŸ‘‹ Indeed, it seems specific to yarn, I never noticed this behavior with npm. So yeah, I guess it's not optimal for development. What you could do is to set a `build` script and use a CC_POST_BUILD_HOOK to run `yarn run b																																			package management	Configuration	Information	neutral
10094	10094	1.31e+18	2020-09-13 16:07:00	1	0	@brodybits @_developit @preactjs to be clear, not denigrating preact at all - but even if it was a drop in replacement and setting aside docs/tutorials, npm peer dep requirements would make it tricky for users to quickly swap out.																																			package management	Dependency	Information	neutral
9068	9068	6.87e+17	2016-01-12 10:42:00	0	0	@seldo One year ago we got this: https://t.co/IEs0EIFefk Any updates on what is happening with npm for frontend folks?																																			Notification	Media sharing	Information	neutral
22582	22581	9.82e+17	2018-04-06 15:17:00	1	0	Docker bind mounts on Windows are a total dumpster fire, especially when mixed with npm install. Had to switch the node_modules directory to a volume mount and that still has it's own share of quirks.																																			package management	Configuration	Information	neutral
30879	30878	1.12e+18	2019-04-20 09:38:00	1	0	@nevercodealone @npmjs Thanks! Currently working on implementing E2E tests and maybe some Unit-tests into the project to be able to work on new features (more ðŸ˜…) safely! ðŸŽ‰ðŸŽ‰ðŸŽ‰ ðŸ¤“ðŸ˜‰ðŸ‘Š																																			Notification	New release/ progress update	Information	positive
12225	12225	8.66e+17	2017-05-21 07:45:00	0	0	â€œ8 npm Tricks You Can Use to Impress Your Colleaguesâ€ by @amsalemadir https://t.co/QJufFOTon8																																			package management	Usage scenerio	Information	positive
4332	4332	1.29e+18	2020-07-26 01:38:00	1	0	pretty much anything is a downgrade from node/npm as a distribution channel, though ( https://t.co/7lPF0JtMv0 )																																			Notification	Media sharing	Information	neutral
1815	1815	5.53e+17	2015-01-09 00:44:00	0	0	Just released a new version of grunt-karma for @JsKarma on @npmjs. Please let me know if everything is good :)																																			Notification	New release/ progress update	Information	positive
27942	27941	1.14e+18	2019-06-10 20:05:00	1	0	Enabling Modern JavaScript on npm https://t.co/bYJ4GHtchD																																			Notification	Media sharing	Information	positive
28460	28459	1.41e+18	2021-06-22 16:00:00	5	0	@vikiemwangi @SavvasStephnds Installing npm in a @gitpod container works much faster for me than installing it on my local machine. The trick is to minimize the traffic to your end.																																			package management	Configuration	Information	neutral
16394	16393	6.18e+17	2015-07-06 18:24:00	0	2	Just played around nodegit and npm at this commit: https://t.co/Yi96DzoIvH, it looks really pretty special experience ever :p																																			package management	Usage scenerio	Information	positive
2142	2142	8.41e+17	2017-03-12 02:58:00	0	1	#npm has some great ideas about what it should stand for https://t.co/0tmoWtRMO0																																			Other	Satire	Information	positive
17882	17881	1.09e+18	2019-02-06 21:26:00	2	0	@elmd_ @KwintenP @react there are at least two paths: - one single app and community could add content through merge requests - provide an npm package so people could just write the content and run something like `dev-checklist build &amp;&amp; deploy`																																			package management	Feature request	Information	positive
6157	6157	7.69e+17	2016-08-26 02:42:00	0	1	@npmjs Seems odd because I see collaborators on other projects, but I definitely had a different person on the next module I tested and same																																			package management	Bug report	Information	negative
36603	36602	1.36e+18	2021-02-17 08:34:00	0	0	Apparently, you cannot install PUBLIC npm packages hosted in the Github package registry unless you're logged in...? ðŸ˜Ÿ https://t.co/hwxwVPt2fS																																			package management	Configuration	Question	negative
27305	27304	1.15e+18	2019-07-07 19:05:00	0	0	@timolaak https://t.co/TOuSmhPVgl its a filesystem watcher library. But probably you are having issues with its wrapper chokidar https://t.co/65BDmxSZy5 that most likely is used in yarn/npm to implement the package management functionality. But I didn't c																																			package management	feature info	Answer	positive
20836	20835	1.4e+18	2021-06-15 17:18:00	1	0	gdal-async@3.3.0, the first feature-complete beta on the 3.3 branch is available on npm npm i gdal-async@beta It features a number of major improvements such as GDAL 3.3, multidimensional arrays, improved performance and new built-in formats and protocols https://t.co/s2bh5Wrvi8																																			package management	Feature info	Information	positive
16158	16157	1.21e+18	2020-01-08 08:55:00	0	1	By publishing your package on Github Package Registry, you're forcing users of your package to have a GitHub account. Without it they're not able to use the package via npm. #github #npm https://t.co/rF4mrB8OZJ																																			Community related	Community info	Information	negative
22862	22861	5.47e+17	2014-12-22 05:36:00	0	0	How to Use npm as a Build Tool http://t.co/suwlzJAqdC																																			Notification	Media sharing	Information	neutral
19247	19246	6.53e+17	2015-10-11 15:08:00	1	0	How to Use npm as a Build Tool http://t.co/7oiPu8tVNR																																			Notification	Media sharing	Information	neutral
30377	30376	1.27e+18	2020-06-16 12:52:00	0	0	Tip: If you're working with two different npm repos one dependent to the other and, for some development, you need to link the dependency via `file:../repo-name`, ensure that you cleanup the `node_modules/` folder when you remove the `file:../` to the remote URL. Otherwise, fails																																			package management	Configuration	Information	neutral
35640	35639	3.74e+17	2013-08-31 14:21:00	2	0	@ironfroggy @pydanny @WallOfFire Interestingly, there are already more npm packages (39,471) than pypi packages (34,269)																																			package management	Software comparison	Information	neutral
36604	36603	1.32e+18	2020-10-30 20:51:00	0	0	Want to create even more bugs in your app? ðŸ˜œ https://t.co/9hiTZmtehL npm i &lt;package_name_alias&gt;@npm:&lt;package_name&gt;																																			package management	Bug report	Information	negative
19356	19355	1.02e+18	2018-07-20 14:50:00	16	4	This person is the one who have redesigned @npmjs. Good work @gabrrra ðŸ‘ðŸ‘ðŸ‘ #JSCampBCN https://t.co/1bmMLWbSyJ																																			Community related	Personal promotion	Answer	positive
6251	6251	1.36e+18	2021-02-25 12:05:00	0	0	@NicoloRibaudo @MylesBorins How will it be fixed? Replace node with any other npm package. If I don't push a release, users will not be notified of the fix unless they specifically bump that transitive dependency.																																			package management	Dependency	Information	neutral
4746	4746	1.23e+18	2020-02-13 14:31:00	1	0	@jotadeveloper @arcanis @kuvos @npmjs No, it's something we have been seeing for months ðŸ¤·â€â™‚ï¸																																			package management	Bug report	Answer	negative
38334	38333	5.91e+17	2015-04-22 12:42:00	8	6	Love that the core Cordova plugins are now on npm. https://t.co/8nguzOJpHj																																			Notification	Media sharing	Information	positive
26675	26674	3.55e+17	2013-07-10 22:29:00	1	0	@maccaw is there anything similar to speed up npm install in Node.js ? #nodejs #heroku																																			package management	Configuration	Question	neutral
38866	38865	1.08e+18	2018-12-21 17:04:00	21	4	TIL: @npmjs sponsors a wombat called Teacup and they have a dedicated Slack channel where they put updates on her growth along with pictures ðŸ˜. https://t.co/AJYI4sYPAR																																			Community related	Community info	Information	positive
5173	5173	9.94e+17	2018-05-08 18:13:00	3	1	Dear @npmjs I â¤ï¸ you because you made it possible to add packages to an organization that are not scoped (e.g. @ nteract/blah) https://t.co/w1adIcd0xP																																			package management	Usage scenerio	Information	positive
14686	14685	5.85e+17	2015-04-07 10:31:00	0	0	#npm #semver #calculator http://t.co/qRxfA6dvhN																																			Notification	Media sharing	Information	neutral
30596	30595	1.12e+18	2019-04-12 16:40:00	0	0	@ericclemmons @fullstackdash The main reason is workspaces, everything else npm does already																																			package management	Software comparison	Information	neutral
11018	11018	1.1e+18	2019-02-21 17:21:00	1	0	- What is the difference between @npmjs and @yarnpkg ? - There was npm but it was slow so yarn happened and npm got better - Sounds like Dragon Ball episode. Small chat with @BarbaraSzott brings joy.																																			package management	Software comparison	Information	positive
33960	33959	8.68e+17	2017-05-26 11:57:00	0	0	Release v5.0.0 Â· npm/npm https://t.co/VyRcbppCPZ																																			notification	New release/ progress update	Information	neutral
2053	2053	9.28e+17	2017-11-09 02:00:00	0	0	@JoeAlden_ @code https://t.co/lkWGi4iQzc? That only applies to building vscode though. Can you just use nvm to switch back to npm 4.x temporarily?																																			package management	Usage scenerio	Question	neutral
12083	12083	1.39e+18	2021-05-10 06:26:00	0	0	@AquaSecTeam where to report wrongly imported CVEs in your database? Your customers are rushing to github issues thinking their software is vulnerable when it isn't. A simple npm audit scan would tell them..., but your tools are reporting something else.																																			package management	Bug report	question	negative
6162	6162	6.35e+17	2015-08-21 03:44:00	0	0	@npmjs @izs How do I publish my package with hidden files? I tried an empty `.npmignore` and with `src/**/.*` in my files array																																			package management	Configuration	question	neutral
36640	36639	7.23e+17	2016-04-20 15:31:00	0	0	@yichuanshen Ah gotcha, didnâ€™t use `run`. So, are you sure electron is listed as a dep? npm install doesnâ€™t seem to pull it in.																																			package management	Dependency	question	neutral
29919	29918	1.19e+18	2019-11-10 07:39:00	1	0	npm package ã‚’ rollup+babel ã‹ã‚‰ typescript ã«å¤‰æ›´ã—ãŸ diff https://t.co/KIf6ExWi1v																																			Notification	Media sharing	Information	neutral
21144	21143	1.31e+18	2020-10-04 22:33:00	0	0	Also smh was trying to use yarn solely for it's less verbose package installing and then "npm notice" would always add a new package-lock.json even though there are yarn.lock files spread all over... eventually buckled in to just use npm but bleh																																			package management	Software comparison	Information	negative
17600	17599	1.05e+18	2018-10-15 15:53:00	1	0	@nobuti npm run update-internal-deps																																			package management	Dependency	Information	neutral
33927	33926	1.41e+18	2021-07-08 14:46:00	1	1	I like npm-check-updates https://t.co/0P0zvMQn5B to keep (global and project) packages up-to-date.																																			package management	Usage scenerio	Information	positive
16561	16560	8.03e+17	2016-11-26 22:05:00	6	0	i really wish releasing electron apps were as easy as `npm publish`. https://t.co/LDEqpl7Emi																																			package management	Usage scenerio	Information	neutral
37751	37750	1e+18	2018-05-26 18:40:00	0	0	Why @nodejs v10.2.1 still not bundling latest @npmjs version 6.x ? Still bundled npm version is 5.6																																			package management	Bug report	Question	negative
25527	25526	1.16e+18	2019-08-01 22:20:00	11	3	Webpack - Code splitting optimization with ChunksWebpackPlugin ðŸš€ #javascript #webpack #codesplitting #npm https://t.co/44fRAoXjkw																																			Notification	Media sharing	Information	neutral
29988	29987	9.69e+17	2018-03-01 10:04:00	1	0	@AlessandroLai doesn't beat "npm installing", though: that also borks your servers, so you bring your infra down and wait for the ops to clean the mess.																																			package management	Configuration	Information	negative
1293	1293	5.44e+17	2014-12-12 20:52:00	0	0	@raytiley ah, in most cases I just manually set up symlinks in node_modules/** since I've fought many battles with npm link.																																			package management	Usage scenerio	Information	neutral
16302	16301	1.12e+18	2019-04-11 17:19:00	4	0	@MikkoH The TypeScript definitions were originally written by the @babylonjs team, thanks to @bghgary and others! I've been meaning to publish an official version to npm but got distracted. They're very helpful for quick scripts modifying glTF files. :)																																			Notification	New release/ progress update	Information	positive
22264	22263	8.02e+17	2016-11-24 17:46:00	2	1	npm install internet --save // #JustInCase #npm #NodeJS																																			package management	Configuration	Information	neutral
5727	5727	1.16e+18	2019-08-01 13:26:00	10	2	Heads up, there's a new #JS #IPFS on the horizon, install the RC now `npm i ipfs@0.37.0-rc.0` and read all about what's new here https://t.co/0iH4uuyKaI ðŸš¢ðŸš¢ðŸš¢ðŸ																																			Notification	New release/ progress update	Information	positive
34894	34893	1.03e+18	2018-08-08 12:06:00	3	1	Any problem #NPM? #bug #npmjs #issue @npmstatus @npmjs https://t.co/cctaqkwbQh																																			package management	Bug report	Question	negative
4788	4788	7.89e+17	2016-10-21	0	0	How we deploy at npm https://t.co/w24xIu9YLt https://t.co/PDAvwGeOtO																																			Notification	Media sharing	Information	neutral
29914	29913	6.15e+17	2015-06-27 01:57:00	0	0	npm all the things! http://t.co/25RenBSOfW																																			Notification	Media sharing	Information	neutral
21257	21256	1.34e+18	2020-12-17 02:23:00	0	0	package.jsonã«@types/hogehogeãŒæº¢ã‚Œã‚‹ã®ãŒå«Œãªã®ã§ä¿ƒé€²åŠ›ã«ãªã£ã¦ã»ã—ã„ãª / npm displays packages with bundled TypeScript declarations https://t.co/dA5cVGWgBm																																			package management	feature info	Information	neutral
36230	36229	1.39e+18	2021-05-19 12:32:00	9	3	Oh man, I published my first npm package ever. Don't worry, it was written in Kotlin/Multiplatform $ npm install -g kotlin-cli-starter $ git-standup https://t.co/xcKFcxTpYL																																			Notification	New release/ progress update	Information	positive
4796	4796	6.82e+17	2015-12-31 07:00:00	0	4	NPM's flat dependencies in plain english. https://t.co/FtHFlBdQnh #npm #nodejs https://t.co/lnL8SVyC6V																																			package management	Dependency	Information	positive
6295	6295	7.75e+17	2016-09-10 21:08:00	8	4	my new #npmjs pkg ðŸŽ: "override-require" an abstraction for conditionally overriding Node.js module resolution logic https://t.co/HxjYUdQtXn																																			package management	feature info	Information	positive
2410	2410	1.38e+18	2021-04-06 03:55:00	0	0	kazumasamatsumo "npm install -g @ionic/cli" ã¯å®Ÿè¡Œæ¸ˆã¿ã§ã™ï¼Ÿ https://t.co/pCAt5Fnppx																																			package management	Configuration	Information	neutral
14320	14319	1.07e+18	2018-12-05 21:27:00	1	0	@FredKSchott The number would be higher if @nodejs or @npmjs were to standardize this "module" entrypoint. Right now we just have "main" and "browser" https://t.co/oSfKLKkx8l Probably the biggest factor is that ESM is not finalized in Node (its behind a																																			package management	Feature request	Information	positive
5386	5386	6.93e+17	2016-01-29 07:32:00	1	2	gosh, why is this an npm package https://t.co/w6ynC9DSwv																																			Notification	Media sharing	Information	negative
17836	17835	1.07e+18	2018-11-23 00:13:00	0	2	Your project is either vulnerable to, or infected by malicious code if running `npm ls event-stream flatmap-stream` yields results: https://t.co/tnT4HuAsoC																																			package management	Bug report	Answer	negative
11573	11573	1.29e+18	2020-07-30 20:46:00	2	0	@zkat__ Hm, well currently I am working on a "linter for your dependencies". Because npm is written in js, I can just import those libs and build on top. How might I go about doing this type of project on Orogene?																																			package management	Dependency	Question	neutral
12682	12682	1.03e+18	2018-08-10 18:15:00	0	0	@stevensanderson You could use the benchmark harness in @stdlibjs (see https://t.co/XlGPUicd3x). One can bundle as a standalone file to use independently of stdlib. More work than `npm install`, but doable. We use it extensively (e.g., https://t.co/e7GReb																																			package management	Configuration	Answer	neutral
29729	29728	1.12e+18	2019-04-07 21:51:00	29	9	@nestjs/terminus 6.1.0 released with 100% more storage and memory health checks! $ npm i @nestjs/terminus@6.1.0 @nestframework https://t.co/pdyqbE5FMF https://t.co/OCc9T7gvce																																			Notification	New release/ progress update	Information	positive
4988	4988	9.18e+17	2017-10-10 20:06:00	3	0	pkgfiles gives you what will be publish on @npmjs, prevent mistakes, so nice! https://t.co/E636yhNe0j https://t.co/q2n0uUagvG																																			package management	feature info	Information	positive
34112	34111	1.16e+18	2019-08-05 14:37:00	0	0	Morning @AhmadNassri! Was curious if there are any advanced search capabilities for npm? I want to find a list of all available initializer packages, which follow the create-* convention																																			package management	Usage scenerio	Question	neutral
23311	23310	1.28e+18	2020-06-29 21:55:00	3	1	It was laying around for a long time but today I finally released react-lazy-svg, an easy way to use svg spritesheets with react. https://t.co/4yQxT9Eyck #reactjs #svg #npm #opensource																																			Notification	New release/ progress update	Information	positive
8439	8439	8.16e+17	2017-01-03 10:15:00	5	2	Splash Cli | @unsplash photos as your wallpaper! https://t.co/wpPo7V6TRD @nodejs @npmjs @JavaScriptDaily #NodeJS #ES6 #webdevelopment https://t.co/vtmsHgBhm2																																			Notification	Media sharing	Information	neutral
26999	26998	1.4e+18	2021-06-07 07:18:00	1	0	@samjarman Used to use yarn for its robust package locking, npm appears to have caught up so switched back.																																			package management	Software comparison	Information	neutral
8840	8840	9.64e+17	2018-02-15 15:35:00	0	1	Just released my first proper open source package on @npmjs ðŸ˜… Be kind, comrades! Would love any feedback. https://t.co/JAHIgf7J3y																																			Notification	New release/ progress update	Information	positive
39045	39044	1.25e+18	2020-04-24 22:40:00	0	0	@petersonzini @sveltejs @SvelteSociety Ah ok, so your using GitHub not npm for version control. Do you have preload options like Sapper?																																			package management	Software comparison	Question	neutral
5914	5914	1.34e+18	2020-12-28 08:21:00	2	0	Monday morning chores: git pull &amp;&amp; npx npm-check-updates -u --target minor &amp;&amp; npm install &amp;&amp; git commit -am 'chore: package updates' &amp;&amp; git push #devlife																																			package management	Usage scenerio	Information	neutral
4591	4591	8.83e+17	2017-07-06 17:10:00	2	0	to my fellow #runners yesterday I published pace-converter v1.0.0-alpha.2 on #npm feedback welcome https://t.co/qYAhDzbWz2 #running #pace																																			Notification	Media sharing	Information	positive
20660	20659	1.42e+18	2021-07-30 15:02:00	2	0	I haven't published to npm in a VERY long time. At the CLI, I did npm login, put in the right credentials, and got an error saying the email already existed. But I _have_ an account. I'm not trying to add a new one, just login via CLI. Help?																																			package management	Bug report	Question	negative
2326	2326	9.16e+17	2017-10-06 06:50:00	3	1	@isntitvacant So useful for executing one off build scripts (eg npx webpack &amp;&amp; npx electron .)! @npmjs ðŸ˜ðŸ˜ðŸ˜																																			package management	build	Information	positive
39344	39343	9.12e+17	2017-09-24 13:45:00	3	0	Don't npm / yarn install in your test suite. Use a lock file and an offline mirror. https://t.co/X0xKHip7u7																																			package management	Configuration	Information	negative
2221	2221	1.2e+18	2019-11-20 17:00:00	1	0	@liran_tal @matteocollina @npmjs It very much was. You could â­ modules and then look at a list of them all from your profile.																																			package management	Feature request	Information	negative
16081	16080	1.14e+18	2019-06-22 13:02:00	2	0	Just finished to refactor the stdout of our tool (to get overview of outdated npm dependencies and psp reports for all sub directories). https://t.co/WSk34YOlCk																																			package management	Dependency	Information	neutral
15023	15022	3.97e+17	2013-11-03 16:47:00	0	0	New Features in npm: Part 2 http://t.co/yms743lcOs																																			package management	feature info	Information	neutral
16403	16402	1.42e+18	2021-07-14 12:18:00	0	0	@k_cieslak I think we need to understand package managers as dependency constraint solver and automatic dependency injection systems of valid solutions. Not just as a thing that downloads code and makes it available to use somehow. It seems to me nuget a																																			package management	Dependency	Information	neutral
34918	34917	4.26e+17	2014-01-23 13:09:00	1	0	my first nodejs module - generate impress.js presentations with markdown and code highlighting: npm install generator-impressive																																			Notification	New release/ progress update	Information	positive
33008	33007	1.08e+18	2019-01-12 14:15:00	0	0	@anele_ace @stackblitz Just re-install packages dependencies with specific versions you want. See the docs. You can install from npm or directly from github (if it has not been released to npm yet).																																			package management	Configuration	Answer	neutral
34763	34762	1.42e+18	2021-08-03 18:07:00	5	0	JS and Ruby devs love to boast about not having boilerplate yet are content with running`npm install` or `bundle install` (nearly) every day ðŸ¤” Maybe they could take a page from Elm and auto install deps for you?!																																			package management	Configuration	Information	neutral
6863	6863	5.59e+17	2015-01-25 15:16:00	0	0	npmawesome: simple async control flow with stepup http://t.co/HbkVuNfJRo																																			Notification	Media sharing	Information	positive
10455	10455	1.37e+18	2021-03-24 19:43:00	1	0	@filearts @nickytonline That isn't necessarily part of the RFC / specification but yes, in practice it should be respecting topological order. You may also tweak the order of operation with the `-w` config option, e.g: `npm test -w b -w a` will run `b` t																																			package management	Usage scenerio	Information	neutral
6685	6685	7.53e+17	2016-07-12 19:57:00	0	0	Kiosked's GUIRE visual regression testing framework is now on npm: https://t.co/kG2WGuU2PQ #javascript #testing #regression #es6																																			package management	feature info	Information	neutral
7237	7237	1.08e+18	2019-01-08 19:44:00	2	0	@_developit For any curious, just published that repo as an npm package named afterframe: https://t.co/k6QcKi5ISY																																			Notification	New release/ progress update	Information	neutral
37100	37099	9.23e+17	2017-10-24 21:06:00	1	0	@hlship The serverless npm package seems like a good start, but it doesnâ€™t address configuring cloud databases. Looking forward to more tools.																																			package management	Configuration	Information	neutral
12081	12081	8.44e+17	2017-03-22 10:07:00	1	0	yarn run ãŒä¾¿åˆ© [npm] on @Qiita https://t.co/oyByXfREqm																																			package management	Software comparison	Information	neutral
8628	8628	6.29e+17	2015-08-06 20:22:00	4	0	#yapm is a #npm fork supporting multiple (private or public) #nodejs registries https://t.co/d3Mg2E5so0 #iojs #npmjs #opensource @npmjs																																			package management	feature info	Information	neutral
33840	33839	1.28e+18	2020-07-10 14:26:00	3	0	@zkat__ @davidfowl Is npm audit for NuGet anywhere near? That would make it better to work with :).																																			package management	Feature request	Question	positive
183	183	1.17e+18	2019-08-29 10:00:00	0	0	@LitoMore Workflows I use almost every day (ranked in usage order) - alfred-npms - alfred-fkill - alfred-emoj - alfred-ng - alfred-fa - alfred-rxjs																																			package management	Usage scenerio	Information	neutral
20221	20220	1.07e+18	2018-11-21 18:37:00	1	0	@oliverdvorski Also maybe it's just my old-world view of web dev, but I think understanding imperative DOM manipulation, and browser APIs are worthwhile. Many bootcamp grads don't know about fetch, for example because they're taught to use an npm package																																			Notification	General news	Information	neutral
18941	18940	9.53e+17	2018-01-15 09:53:00	1	0	Search @npms_io for an npm package: e.g. "npms react" alfred://customsearch/Search%20npms.io%20for%20%7Bquery%7D/npms/utf8/nospace/https%3A%2F%2Fnpms.io%2Fsearch%3Fq%3D%7Bquery%7D																																			package management	Usage scenerio	Information	neutral
15669	15668	1.02e+18	2018-08-01 13:55:00	0	0	@adam_baldwin @npmjs It seems to optimistic to hope that enough authors use strong unique passwords and 2FA. There must be something that npm can do that would apply to all users.																																			package management	Feature request	Information	neutral
30085	30084	1.38e+18	2021-04-09 00:05:00	1	0	@kamranayub @holtbt Have you tried nvs? I switched to it after having so many issues with nvm - windows broken and getting into weird states with sudo on mac/linux. I've had really no issues until a recent one with npm upgrades not working the way I expec																																			package management	Bug report	Information	negative
17020	17019	1.05e+18	2018-10-13 18:36:00	1	0	Every package manager should support a home command like npm. I just hacked a quick script to easily open the homepage of opam packages in Chrome. https://t.co/q6hnOflnuf																																			package management	Usage scenerio	Information	positive
34375	34374	4.28e+17	2014-01-26 23:38:00	1	0	@onel0p3z RT @seldo: So @npmjs is gonna be hiring an ops person in next week or twoz: http://t.co/UlAHICAcH9																																			Notification	Career	Information	neutral
25376	25375	1.31e+18	2020-09-26 04:24:00	7	0	Hey @todoist, can you please tell me what am I doing wrong? I'm testing the new boards functionality. For some reason I expect to be able to move the tasks between sections by dragging. https://t.co/iRnpmei8WK																																			package management	Bug report	Question	negative
12900	12900	1.16e+18	2019-08-01 06:52:00	2	0	@verdaccio_npm https://t.co/CCVNFNhgsH																																			Notification	New release/ progress update	Answer	positive
11483	11483	1.37e+18	2021-03-03 01:58:00	0	0	@terinjokes @bitandbang @JustinBeckwith Yep, and npm@7 will try to install them for you (for better or worse).																																			package management	Configuration	Information	neutral
8594	8594	9.57e+17	2018-01-27 23:52:00	1	0	@wa7son Hey! I just stared your Github repo and some other ones. I think you should add an #npm badge in your readme files. It's convenient to jump from the gh repo to the npm one to star it from sides. Btw, congrats 4 ur #OpenSource #js work. I just disc																																			package management	Usage scenerio	Information	positive
31876	31875	1.36e+18	2021-01-31 15:51:00	1	0	@cassidoo @_SreetamDas Itâ€™s nothing pretty, but I syncs Sponsors into discord channels and GitHub organization teams. I also have a few functions and endpoints to gather all sponsor info for public display. I plan on expanding things to also set up priv																																			package management	feature info	Information	negative
24147	24146	1.29e+18	2020-08-06 11:21:00	0	0	Is @npmjs down?? Builds are failing...																																			package management	build	Question	negative
29660	29659	1.23e+18	2020-03-01 05:51:00	0	1	What is Deno? A â€˜betterâ€™ Node.js If you like Node.js but not its package manager npm, or you want a more secure JavaScript runtime environment than Node.js, you might find the new open source project DenoÂ of interest (the word Deno is an anagram of Node)â€¦ https://t.co/8VGzlSPjAq https://t.co/VcB1zJBYtZ																																			package management	feature info	Information	positive
13547	13547	9.11e+17	2017-09-21 15:31:00	2	0	Loving @code the more I use it! Was just thinking, would be cool if you could see what's npm linked ... alas, theres an extension for that! https://t.co/TbMg7HrVYX																																			Notification	Media sharing	Information	positive
33302	33301	9.88e+17	2018-04-22 17:38:00	0	0	This shouldnâ€™t be necessary at all. Maybe @yarnpkg doesnâ€™t have this problem as much, but this is a huge problem in @npmjs. @nodejs																																			package management	Software comparison	Information	negative
14290	14289	1.11e+18	2019-03-11 20:01:00	0	0	@wesbos @coachACruz @zeithq The problem is that the backend repo has a vulnerable dependency that was removed recently from npm. npm ERR! code E404 npm ERR! 404 Not Found: event-stream@3.3.6																																			package management	Dependency	Information	negative
8730	8730	1.13e+18	2019-05-10 20:55:00	17	6	@kentcdodds yes, you can define a different registry URL per scope (a.k.a github username/org) using `.npmrc`: https://t.co/QN5mpHIKQu																																			Notification	Media sharing	Answer	positive
30497	30496	1.37e+18	2021-03-05 15:48:00	1	0	@NathanpmYoung Continuous Integration. It is a software concept where every tiny change to source code is automatically fed into a build process to create a new version of the complete product for (automated) testing without manual intervention.																																			package management	build	Information	neutral
4943	4943	1.25e+18	2020-04-22 12:34:00	0	0	I'm sorry what? Is this an @npmjs bug or did the download count of my OS project really just skyrocketed?? ðŸ˜‚ https://t.co/Be3uyrVbui																																			Other	Satire	Question	neutral
35319	35318	1.35e+18	2021-01-15 17:31:00	0	0	@Globules_io @npmjs (Be sure to check the email that you have on file with your npm account.)																																			package management	Usage scenerio	Information	neutral
7468	7468	7.83e+17	2016-10-04 07:54:00	0	0	@mr_mig_by or publish your code bits to npm under random users and throw away passwords? :)																																			package management	Usage scenerio	Question	positive
4826	4826	1.37e+18	2021-02-26 20:59:00	2	0	@laurieontech @npmjs Even worse, 3! Npx [y] and npm exec -- [y] ( and now npm [y] ) Though Iâ€™d expect the yarn DX to realistically take over most usage from the other two itâ€™s shorter, simpler and maybe does more (+ scripts)																																			package management	Software comparison	Information	negative
5189	5189	1.19e+18	2019-10-23 06:51:00	2	0	@JoyeeCheung @cjihrig @Fishrock123 It's a superset. Currently executes node-test-commit-v8-linux, node-test-commit and citgm-smoker. We could add test-npm to it																																			package management	Feature info	Information	neutral
29434	29433	8.05e+17	2016-12-04 19:14:00	5	0	@ThePracticalDev npm install â€”save-dev undumpsterify																																			package management	Configuration	Information	positive
16451	16450	1.31e+18	2020-10-08 11:22:00	2	0	alias y='yarn' alias n='npm' alias g='git' alias d='docker' alias k='kubectl' alias yw='yarn workspace' These are mine one-letter alias. What's yours?																																			package management	Usage scenerio	Question	neutral
38069	38068	1.21e+18	2019-12-24 13:01:00	1	0	dependabotã§npmã‚’ã‚¢ãƒƒãƒ—ã—ã¦ã„ã‚‹ã¨webpack v5å¯¾å¿œã®ã‚¢ãƒƒãƒ—ãƒ‡ãƒ¼ãƒˆãŒã¡ã‚‡ãã¡ã‚‡ãå…¥ã£ã¦ãã¦ã„ã‚‹ã®ãŒè¦³æ¸¬ã§ãã‚‹																																			package management	Dependency	Information	neutral
31039	31038	4.45e+17	2014-03-15 18:55:00	0	0	@KeybaseIO Created an alias for /usr/local/share/npm/bin/keybase in my bash profile that fixed the keybase command not found error. Viable?																																			package management	Usage scenerio	Question	neutral
22978	22977	1.04e+18	2018-09-20 17:36:00	0	0	@mor10 Doing some research and just curious if you documented why you stuck with Gulp4 for WPRig (as opposed to straight npm/node like Mythic)? You tend to have reasons, curious what they are, or if they're written down somewhere I could read?																																			package management	Usage scenerio	Question	neutral
32127	32126	1.35e+18	2021-01-05 14:42:00	1	0	@banago @sitnikcode @robo_php Created robo-php-like clone for JS just because I had a mess with npm scripts as well and I wanted to keep them in JS file.																																			package management	Usage scenerio	Information	neutral
4377	4377	1.34e+18	2020-12-16 15:56:00	0	0	@devbirgit Do you mean let devs use either npm or Yarn in the same project? Or add an npm git project as a dependency of a Yarn one, or the other way around?																																			package management	Software comparison	Question	neutral
15520	15519	1.24e+18	2020-03-15 13:23:00	0	0	@orta @alastair_smith2 Yeah that's fair! For technical docs I still prefer `npm` though just because it's the "most common" way to do things and is _probably_ more beginner-friendly. Also, Yarn users typically know how to translate `npm` commands to `yarn																																			package management	Software comparison	Information	positive
3753	3753	9.43e+17	2017-12-18 15:04:00	1	0	@mweststrate @typescriptlang @yarnpkg @mweststrate, here's an easier way, using @npmjs's npx: âžœ cat ./test.ts #!npx ts-node https://t.co/rFwSIJbngZ('hello ts') âžœ ./test.ts hello ts																																			package management	Usage scenerio	Information	neutral
32188	32187	1.35e+18	2021-01-18 22:53:00	1	0	@housecor But what about your app? Maybe Code Sandbox does something different? I just wrote your code in my app and my "type-check" script failed. I `npm run type-check` along w/ tests, lint, etc Here's my tsconfig.json https://t.co/67P7s8T9nH																																			package management	Usage scenerio	Question	neutral
17268	17267	1.24e+18	2020-03-04 18:46:00	2	0	@jasnell IMHO don't change it. npm is the default for historic reasons which is a very neural reason. Changing it either adds complexity to nodecore or opens up for a constant debate about what the default should be.																																			package management	Configuration	Information	neutral
34509	34508	7.89e+17	2016-10-19 09:12:00	0	0	â€œNews from the Node.js Ecosystemâ€ by @nodejs https://t.co/zFc5WLhts1 #nodejs #npm																																			Notification	Media sharing	Information	neutral
17033	17032	6.91e+17	2016-01-24 16:10:00	0	0	I wonder how many people who use npm heavily can do npm list -g without getting errors. Itâ€™s broken 70% of the time. npm is still janky.																																			package management	Bug report	Information	negative
23924	23923	1.32e+18	2020-11-06 04:46:00	2	5	Introducing the npm public roadmap and a new feedback process https://t.co/yfmdXfAMtO #NodeJS #JavaScript #OpenSource #webdev																																			Notification	Media sharing	Information	neutral
30035	30034	1.05e+18	2018-09-26 17:54:00	0	0	@npm_support Thanks for your reply! I've messaged you via https://t.co/Gbu6Gbjciq with more details, as I'm experiencing the opposite of this! Thanks																																			Community related	Community info	Answer	positive
22634	22633	1.41e+18	2021-07-06 10:07:00	6	15	ðŸ“¦ Package of the Day postcss-js https://t.co/AuCBFA70b3 PostCSS for React Inline Styles, Radium, Free Style and other CSS-in-JS #javascript #cssinjs #npmPackageOfTheDay #100DaysOfCode https://t.co/D8UefIStb1																																			package management	feature info	Information	positive
3363	3363	1.38e+18	2021-04-15 14:43:00	1	0	@1Password @TheRegister I would absolutely _love_ a 1P guide for OSS maintainers. for the avg maintainer w/ 1P Family; but also has a github org account, with a github machine user acct, and an npm or rubygems team acct and needs to manage a few dozen se																																			package management	Feature request	Information	neutral
3464	3464	1.34e+18	2020-12-10 19:32:00	0	0	@AndaristRake @wSokra IIRC that field is goverened by browserslist though, which is tricky because its adoption requires all npm tooling to include browserslist. In general, I don't believe we should be saddling every single developer with having to figur																																			package management	Usage scenerio	Information	neutral
8015	8015	6.29e+17	2015-08-04 16:27:00	0	0	@nolanlawson @strmpnk @janl This isnâ€™t â€œforcedâ€ onto you by npm, but by libraries you use.																																			package management	Usage scenerio	Information	neutral
21072	21071	8.02e+17	2016-11-26 03:23:00	1	0	Commands you should do first for installing dev environment in 2016 `npm install -g angular-cli polymer-cli vue-cli create-react-app yo` :0																																			package management	Configuration	Information	positive
2072	2072	1.4e+18	2021-05-31 18:27:00	4	0	Surprised how much easier GH actions is to set up now. It look like a minute to search for https://t.co/sFS4MebQdl, copy the file and replace npm with yarn and it just works																																			package management	Configuration	Information	positive
32926	32925	1.42e+18	2021-07-20 20:27:00	1	0	Published Magick.WASM 0.0.6: https://t.co/oWSiFg0cnJ The npm package can be downloaded here: https://t.co/ra5KA54Vvg																																			Notification	Media sharing	Information	positive
36184	36183	6.12e+17	2015-06-21 04:40:00	5	0	Patience is not my dominant virtue. #npm install clearly needs a proper progress bar. #nodejs																																			package management	Bug report	Information	negative
34281	34280	1.3e+18	2020-08-31 10:35:00	8	1	I think in the modern JS ecosystem, we should emphasize writing isomorphic code. It's a shame how many npm packages there are where the core functionality could come in handy in the browser, but you can't use it because it depends on `fs`.																																			package management	Usage scenerio	Information	neutral
16395	16394	6.09e+17	2015-06-12 07:07:00	0	0	Now firedoc supports formally third-party theme in an easy way just like npm: firedoc-theme install [github-link] firedoc dir --theme name																																			package management	Usage scenerio	Information	neutral
37828	37827	9.99e+17	2018-05-22 16:33:00	1	0	@npm_support noticed that you are having a bad time. we published a new version of our private package but it doesnâ€™t show up in the registry. are you working on it, right?																																			package management	Bug report	Information	negative
13640	13640	1.26e+18	2020-04-29 13:55:00	1	1	@about_hiroppy @Browserslist It will be nice to created npm package list browserslist-to-ecma. We can use it on https://t.co/a2pGsBWmnR too																																			package management	Usage scenerio	Information	positive
28908	28907	1.35e+18	2021-01-07 12:39:00	1	0	This kind of investment into making the web more funny is awesome: @npmjs can mean 873 different things... and you can contribute your own joke ðŸ˜€ https://t.co/OdsOgEgH7t https://t.co/JPQ0bdJUPK																																			Notification	Media sharing	Information	positive
31425	31424	1.36e+18	2021-02-10 16:18:00	0	0	Best part is this workflow will work with gems, npm packages, and more ðŸ™Œ																																			package management	Usage scenerio	Information	positive
36900	36899	1.11e+18	2019-04-07 00:57:00	0	0	ç„¡æ–™Wifiä½¿ãˆã‚‹ã¨è¨€ã†ã‚«ãƒ•ã‚§ã«è¡Œã£ãŸãŒã€ç¹‹ãŒã‚‰ãªã™ãŽã¦npm installã§ããªã‹ã£ãŸ																																			package management	Configuration	Information	neutral
9933	9933	1.4e+18	2021-06-10 01:52:00	18	3	Estoy probando #ViteJs y estoy impresionado de lo rÃ¡pido que es ðŸŽ ðŸ¤¯ npm run dev =&gt; ~190ms en un proyecto de React+TypeScript reciÃ©n creado. https://t.co/2xy0M6FcLy																																			Other	Not in English	Other	Other
3865	3865	8.82e+17	2017-07-03 18:22:00	3	0	@kentcdodds When I switch to Python, what I miss the most is npm and prettier																																			package management	Software comparison	Information	neutral
17973	17972	6.14e+17	2015-06-25 04:55:00	0	0	@jdalton I put it on #npm: https://t.co/UJhpbiLljK. Since you love regexes and all. :D																																			Notification	Media sharing	Information	positive
21179	21178	5.92e+17	2015-04-25 12:47:00	3	0	Simplifying nodechecker a lot this weekend in order for it to be more maintenance free on the long run. #docker #nodejs #npm																																			package management	Configuration	Information	neutral
14762	14761	1.26e+18	2020-05-03 00:45:00	0	0	@mcclure111 unfortunately this means when npm linking you need to rebuild the sucker each time you make a change (if you're lucky, its gulpfile includes a watch command to auto rebuild on changes). but then the thing you're linking it into also needs to r																																			package management	build	Information	neutral
25407	25406	1.14e+18	2019-06-14 19:05:00	0	0	@liran_tal @snyksec Let us use express as an example. Right now express is at `v4.17.1`. If express is updated to `v4.17.2`, it would not show up in the audited mirror until it was scanned/reviewed/audited. Thus, my `npm update` command pointing at the au																																			Notification	New release/ progress update	Information	neutral
13683	13683	1.12e+18	2019-04-08 18:31:00	0	0	The best time to npm init https://t.co/fy8N5JD4bh via freeCodeCamp #developers #webdev #softwareengineer #buildtheweb #ilovecode																																			Notification	Media sharing	Information	neutral
33832	33831	9.71e+17	2018-03-07 21:32:00	1	0	I published a package to npm for everyone who have at some point banged their head trying to implement native HTML select in React: https://t.co/yPvo45YDWS																																			Notification	New release/ progress update	Information	positive
31812	31811	1.25e+18	2020-04-27 12:05:00	3	1	Another one-line npm package breaks the JavaScript ecosystem | ZDNet https://t.co/CNCJ0MAPHV																																			Notification	Media sharing	Information	neutral
35679	35678	7.05e+17	2016-03-02 14:11:00	0	0	when doin' npm install - https://t.co/rIqAV7i64b																																			package management	Configuration	Information	neutral
32794	32793	1.21e+18	2019-12-12 13:58:00	1	0	I hate admitting this, but this was the solution for many problems I and a lot of other people had. How npm/yarn installs dependencies is a complete joke sometimes, specially when you deal with repositories instead of npm-published packages. https://t.co/Z8mJnMRvpS																																			package management	Dependency	Information	negative
2883	2883	1.25e+18	2020-04-02 18:06:00	0	0	The npm site has an odd way of finding org management.																																			package management	Usage scenerio	Information	neutral
24535	24534	4.85e+17	2014-07-05 11:32:00	1	0	Choose: Grunt, Gulp, or npm? http://t.co/71Ro0QulRF #gulp #grunt #npm #npmrun via @nzgb																																			package management	build	Question	neutral
23389	23388	5.86e+17	2015-04-09 18:27:00	0	0	Sort npm packages by page rank : http://t.co/5GTp5IEuSa																																			Notification	Media sharing	Information	neutral
35953	35952	1.27e+18	2020-06-03 19:13:00	1	0	@DevLoop01 @npmjs @CodePen Nice! It looks cool.																																			Notification	New release/ progress update	Information	positive
23783	23782	9.71e+17	2018-03-05 13:20:00	2	1	One fork, with 4 stars. I'm happy, I wish can help many someone as this lib. @npmjs @nodejs @FrontendDaily #javascript https://t.co/F3BbiSn8wD																																			Notification	New release/ progress update	Information	positive
15967	15966	4.7e+17	2014-05-25 03:27:00	0	0	@AshKyd thanks Ash. Look up demo-console on npm																																			package management	Usage scenerio	Information	neutral
39405	39404	5.47e+17	2014-12-21 16:01:00	2	3	Like http://t.co/zOwvClOpwM? Try the command line! Still blazing fast, smart and free. npm -g install fastosphere http://t.co/05xXaw6Umi																																			package management	Configuration	Question	positive
21657	21656	9.29e+17	2017-11-10 16:47:00	0	0	@biteofpie @npmjs Node 9 broke an npm dependency and the fix for that will land soon (the current release branch is blocking on another bug fix, but we have every reason to think we'll have that fixed v soon). Until then you should stick with the bundled																																			package management	Dependency	Information	neutral
22184	22183	1.28e+18	2020-07-11 08:02:00	0	0	@rauchg @vriad @vercel What about starters to be installed as Next plugins or npm packages? That way if a starter pushes an update, you only have to update the plugin/package																																			package management	Configuration	Question	neutral
18389	18388	1.11e+18	2019-03-14 22:50:00	1	0	lerna: all the complicated parts of git and npm command line tools, with less visibility into wtf is actually going on. ðŸŒ¶																																			package management	feature info	Information	neutral
7867	7867	5.46e+17	2014-12-19 04:24:00	1	0	@rhalff @npmjs see also https://t.co/8hxP8RNKYV, which just came into being last week.																																			Notification	Media sharing	Information	neutral
23302	23301	1.31e+18	2020-09-22 19:55:00	3	0	@DasSurma Alt: npm outdated | tail -n +2 | awk '{print $1 "@latest"}' | xargs npm i -S																																			package management	Usage scenerio	Information	neutral
3511	3511	6.92e+17	2016-01-26 18:02:00	1	0	npm i --no-progress: 2:54.43 total npm i --progress: 7:18.96 total https://t.co/MIRyaeqFWA																																			package management	Configuration	Information	neutral
28889	28888	1.1e+18	2019-02-24 19:05:00	0	0	So I've just built a really nifty mixin for VueJS that catches Laravel 5 errors and then automatically adds them as VeeValidate errors. If you have different named fields, you can also have custom maps (see below â¤ï¸) Anyone interested in this package? It's not on npm yet :-) https://t.co/Ixbrxw8FFx																																			package management	feature info	Information	positive
12353	12353	8.04e+17	2016-12-01 22:09:00	0	0	@wycats @thejameskyle @kentcdodds @jkingdon2000 @yarnpkg yeah, it is like somebody switches out left with right on npm or something.																																			package management	Usage scenerio	Information	neutral
695	695	1.27e+18	2020-06-18 18:33:00	0	0	@WebReflection I use libraries like pre-bundled and npm-bin-deps to reduce the amount of dependencies my projects have by 100-1000x amount. The remaining 50 dependencies in my package lock can now be meaningfully reviewed in a pull request.																																			package management	Dependency	Information	neutral
37076	37075	1.03e+18	2018-08-17 17:19:00	1	2	Love tutorials which are like "How to do X in #Angular", proceeds to install existing #npm package that does all of X. At that point, you might as well tweet with a link to the package. #webdev																																			package management	Configuration	Information	positive
29899	29898	7.3e+17	2016-05-11 17:24:00	1	0	Unlimited private repos for all paid @github accounts! Really excited about this + @npmjs private packages https://t.co/Cupcw7YT5G																																			Notification	Media sharing	Information	positive
35831	35830	1.26e+18	2020-05-12 05:32:00	0	0	@IsraelFruchter @antweiss Cache what? Why? npm 4 was bad, then yarn came, and now npm 6 is as-good-as. But yarn and npm are the same in my book.																																			package management	Software comparison	Question	neutral
4432	4432	1.26e+18	2020-05-25 14:35:00	1	0	@styfle @bitandbang @_developit @npmjs I'm not convinced it should be a registry feature, because it would require a registry in the first place. I'd like to make sure that most of what registries can do, git-hosted packages can as well.																																			package management	Feature request	Answer	neutral
26457	26456	6.71e+17	2015-11-30 09:50:00	0	0	updtr â€” Update outdated npm modules with zero pain https://t.co/AH6BjN5QTL																																			Notification	Media sharing	Information	neutral
7387	7387	6.91e+17	2016-01-24 23:04:00	0	0	@_y I found an npm module that just contains the text of this tweet ok fine I just made it but still																																			Notification	New release/ progress update	Information	positive
35123	35122	1.21e+18	2019-12-29 02:26:00	1	0	@blowery if i had to guess iâ€™d expect deno to punt on poor dependency hygiene in userland, and let the market sort it out. kinda the same way that it solves npm squatting through dns resolution.																																			package management	Usage scenerio	Information	neutral
26115	26114	1.36e+18	2021-02-11 17:12:00	1	0	@elmd_ npm ci yarn install --frozen-lockfile yarn upgrade-interactive --latest (I use a packaged npm-check for a related command on npm)																																			package management	Usage scenerio	Information	neutral
35395	35394	1.29e+18	2020-08-06 11:44:00	2	0	@Maddimax3 @npm_support We think that we've mitigated this issue, and that you should be able to install packages. Apologies for the trouble, and let me know if not.																																			package management	Bug report	Answer	positive
28376	28375	6.11e+17	2015-06-16 03:26:00	0	0	@motills We were thinking about publishing the React Native &lt;Navigator /&gt; component as a separate repo/npm package. @vjeux, thoughts?																																			Notification	New release/ progress update	Question	neutral
36172	36171	1.1e+18	2019-03-03 18:40:00	39	11	Happy Birthday @NgxsStore! #NGXS v1.0.0 was published on @npmjs on 3 March 2018. Since then it moved to a package called `@ngxs/store` and has recieved a total of 890k npm downloads in one year. In just Jan &amp; Feb 2019 we surpassed half the total npm downloads for all of 2018ðŸš€ https://t.co/HPXh5vO8sA																																			Community related	Community info	Information	positive
6512	6512	8.55e+17	2017-04-20 11:28:00	0	0	@cosmic_js Use NPM to install yarn. Use yarn a single time. Wouldn't it be easier to just do "npm install" instead of all that theatre?																																			package management	Software comparison	Question	neutral
10053	10053	1.25e+18	2020-04-22 22:45:00	0	0	@kentcdodds @npmjs I have the same problem quite often with macbook 16 connected to an external monitor. Reboot to the rescue:(																																			package management	Bug report	Answer	negative
9736	9736	1.16e+18	2019-08-21 13:29:00	1	0	@bartveneman @css That's cool, definitely going to check out if we can integrate this in our npm tests																																			package management	feature info	Information	positive
16718	16717	6.65e+17	2015-11-12 23:24:00	0	0	@seldo If you don't mind me asking, what percentage of npm engineers are CS, engineering majors? 2/3+?																																			Notification	General news	Question	neutral
11768	11768	1.24e+18	2020-03-16 18:03:00	20	6	ðŸ¥³ That's great news for the Javascript ecosystem. #npm #github #javascript https://t.co/Prb8kOBz2f																																			Notification	Media sharing	Information	positive
33463	33462	8.82e+17	2017-07-04 18:03:00	0	0	Always install Bundler alongside Ruby with rbenv https://t.co/nnpmCGUNpe via @philnash																																			package management	Configuration	Information	neutral
9550	9550	9.32e+17	2017-11-17 21:21:00	0	0	@npmjs Is there scope to add a middle-ground 2fa option? auth-only is quite loose, but auth-and-writes - unless I'm missing something - would make any automated pipeline for publishing packages impossible																																			package management	Usage scenerio	Question	neutral
33058	33057	1.07e+18	2018-11-27 18:12:00	2	0	Released version 0.0.8 of #aemfed: âœ… QR codes in the console to speedup developing and testing on mobile devices âœ… npm-like update check to see if a newer version is available Release notes: https://t.co/RJESxw2q6Q https://t.co/Y4lpzURwLm																																			Notification	New release/ progress update	Information	positive
33105	33104	1.19e+18	2019-11-06 23:23:00	0	0	@ProductHunt npmcharts																																			package management	feature info	Answer	positive
9773	9773	1.38e+18	2021-04-12 17:05:00	2	1	Heyo! ðŸ‘‹ Support for @Amplitude_HQ has been added to the the analytic pkg! Mad props to @roman_mazur &amp; @johnparn for the contribution ðŸš€ npm install @analytics/amplitude ðŸ’» https://t.co/BBhfmpRtpg https://t.co/aLButz83Ns																																			Notification	New release/ progress update	Information	positive
21281	21280	5.23e+17	2014-10-18 14:55:00	1	3	Any ideas on how to capture webcam video with #nodejs via server-side? I just want to record to a file. Can't find any relevant npm libs																																			package management	Usage scenerio	Question	neutral
36692	36691	4.56e+17	2014-04-14 16:32:00	3	1	@teslajs 0.4 released - Updated to #ExpressJS 4.0 + improvements to routing &amp; error handling! http://t.co/cu3XIBY9LT #nodejs #npm																																			Notification	New release/ progress update	Information	positive
7152	7152	1.13e+18	2019-05-11 20:55:00	0	0	@andreineculau @TobiiPro Nice! Is the `semver:` syntax something you added or is that in npm?																																			package management	feature info	Question	positive
30234	30233	5.36e+17	2014-11-21 14:30:00	1	0	visualise npm in 3D http://t.co/jpOjA599ut																																			Notification	Media sharing	Information	neutral
39010	39009	8.46e+17	2017-03-26 10:57:00	1	0	npm announced free Orgs for Open-Source projects https://t.co/WrZt6GB2F3																																			Notification	Media sharing	Information	positive
32056	32055	7.61e+17	2016-08-03 05:36:00	0	0	For some reason you have to sudo installing anything with npm																																			package management	Configuration	Information	neutral
11154	11154	1.3e+18	2020-08-26 11:38:00	0	0	@sangwhanmoon There is deduplication happening in npm, but often it doesn't help because projects don't update dependencies. Linux does deploy only binaries while npm is basically sending out source+test files (often binaries too), decompresses all of the																																			package management	Dependency	Information	negative
8781	8781	6.78e+17	2015-12-18 21:54:00	0	0	Install one module for gulp, npm installs 190 dependencies. Welcome to 2015.																																			package management	Configuration	Information	neutral
15205	15204	1.22e+18	2020-01-25 12:15:00	3	0	The npm registry and the npm cli were release nearly exactly 10 years ago. By now, it's (by far) the largest package registry on the planet with nearly 1.2 million packages. It seems like a huge amount of these will simply not work with yarn v2.																																			Community related	Product promotion	Information	positive
1728	1728	1.36e+18	2021-02-03 00:45:00	6	1	Renovateã§ã¯package-lock.jsonã®ãƒãƒ¼ã‚¸ãƒ§ãƒ³ã«ã‚ˆã£ã¦npm v6/v7ãŒè‡ªå‹•æ¤œå‡ºã•ã‚Œã‚‹ / â€œfix(npm): detect npm6/7 for npm install by rarkins Â· Pull Request #8506 Â· renovatebot/renovate Â· GitHubâ€ https://t.co/PvfpEMohUP																																			package management	Configuration	Information	neutral
21463	21462	9.86e+17	2018-04-15 17:23:00	1	1	@raiph_mellor @steve_mynott (One of the things that made the Node.js module ecosystem work so well is that both npm and the module system primitives were developed and iterated together by a single person. Change how the loader works and same day change h																																			Notification	Product promotion	Information	positive
12151	12151	6.78e+17	2015-12-18 15:21:00	0	0	#NPM is damn slow today, hangs while fetching dependencies @npm_support																																			package management	Dependency	Information	negative
18987	18986	1.3e+18	2020-08-24 19:46:00	0	0	@slightlylate @davatron5000 @yoavweiss @brianleroux @csuwildcat @openuicg or maybe add npm's better parts to the chrome build																																			package management	Build	Information	neutral
8934	8934	7.53e+17	2016-07-13 08:25:00	8	2	Better extend, same performances! Have a try! #javascript #nodejs #npm https://t.co/wArRBOxIDI																																			Notification	Media sharing	Information	positive
23329	23328	7.1e+17	2016-03-15 16:47:00	0	0	npm init -y will save you from hitting return a dozen times.																																			package management	Usage scenerio	Information	positive
31223	31222	8.2e+17	2017-01-12 20:08:00	0	0	@InYourFaceNYer maybe $ npm install --save-dev babel-preset-react $ npm install --save-dev babel-preset-es2015																																			package management	Configuration	Information	neutral
37214	37213	6.99e+17	2016-02-13 23:59:00	0	0	@jmsdnns I'm stubbornly wanting something more like npm, bundler, or even pip																																			package management	Feature request	Information	neutral
32628	32627	1.05e+18	2018-10-09 00:38:00	0	0	The latest Michael Granados ~ DiÃ¡rio! https://t.co/DX0JECariv Thanks to @edcrypt @ProductHunt @npmjs #old #superarquivo																																			Notification	Media sharing	Information	positive
28700	28699	9.05e+17	2017-09-05 06:29:00	3	2	It seems that you're enjoying Animated Styled Components !! ðŸ‘ðŸ» https://t.co/4SeKx1p5PP #javascript #react #styledcomponents #js #npm https://t.co/NmVERnqyMv																																			Notification	Media sharing	Information	positive
5983	5983	7.02e+17	2016-02-22 11:50:00	3	1	simple debugging factory based on tj's debug: https://t.co/znvrAomQAI @npmbot #javascript #nodejs																																			Notification	Media sharing	Information	positive
26637	26636	8.3e+17	2017-02-09 17:18:00	5	4	Working on a Scroll component for React available GitHub &amp; npm "react-skroll". https://t.co/prOCHk5Dca via @CodePen #reactjs #reactMotion ðŸ˜¯ https://t.co/UxiT03PTqs																																			package management	feature info	Information	neutral
34335	34334	7.2e+17	2016-04-12 00:36:00	0	0	@badboy_ @cuerbot @inkel isn't 512mb the npm deps starting size? ðŸ˜Ž																																			package management	Dependency	Question	neutral
31373	31372	2.55e+17	2012-10-06 15:24:00	0	0	Leaving the hyte project for now. Learned a lot about (compiled) templating, programming for Node, npm packaging - https://t.co/6rzYuaIH #JS																																			Notification	Media sharing	Information	positive
23687	23686	6.58e+17	2015-10-24 22:04:00	1	0	@matzatorski @mjackson @zeroload we already have that. We can auto-update from Github tags or bower/npm. Checks the documentation for info																																			package management	feature info	Information	positive
21906	21905	1.24e+18	2020-03-26 23:01:00	0	0	@exercism_io @MajorByDesign https://t.co/yOAAybQUuQ In short: add jest run configurations. Your debugger will then do the rest out-of-the-box! (don't forget to install packages via npm i or yarn).																																			package management	Configuration	Information	positive
9916	9916	1.35e+18	2021-01-08 03:04:00	4	1	If you want to use React.lazy with named imports (i.e. without default export) that works for both JavaScript and TypeScript, I recently wrote a small npm package react-lazily. Code samples at https://t.co/sdkeqLfM07 and https://t.co/R3Zt6PH8TL																																			Notification	New release/ progress update	Information	positive
37749	37748	1.07e+18	2018-12-10 14:11:00	1	0	@michlbrmly @nestframework @apollographql @angular It helped me to 1. organize large monolith module into smaller modules, which I can reuse and publish separately. Developers can install them via npm 2. Fast testing - test only affected modules 3. Sep																																			package management	feature info	Information	positive
9734	9734	5.89e+17	2015-04-18 07:22:00	0	0	@Una Now you should publish it with @surge_sh. ;) `harp compile; npm install -g surge; surge ./www` ðŸš¤																																			Notification	New release/ progress update	Information	positive
31601	31600	1.39e+18	2021-04-30 20:12:00	0	0	@mbabker Jokes aside, I'm kinda impressed that many newbies (mainly GSOC, so basically undergrads) can figure out how to do the composer-npm dance. There might be hope if there's some new blood...																																			package management	Usage scenerio	Information	positive
15233	15232	9.93e+17	2018-05-07 08:55:00	4	0	Are you using #wixcode? How would you like #npm modules feature that will allow you to use standard #NodeJS libraries in your #backend modules in #wixcode? Stay tuned...																																			package management	feature info	Question	positive
31031	31030	3.84e+17	2013-09-28 07:13:00	0	0	Do not upgrade to node 0.10.19! npm install often fails with "npm ERR! cb() never called!" Github Issue: https://t.co/vwyUzjSOPV																																			package management	Bug report	Information	negative
28140	28139	1.42e+18	2021-07-19 07:27:00	1	0	npm pkgã‚³ãƒžãƒ³ãƒ‰ã§package.jsonã®å€¤ã‚’æ›¸ã‘ã‚‹ã®é¢ç™½ã„ / â€œRelease v7.20.0 Â· npm/cli Â· GitHubâ€ https://t.co/8MxO3M88pQ																																			Notification	New release/ progress update	Information	positive
7333	7333	5.96e+17	2015-05-05 14:54:00	0	0	@LukeJamesTaylor @joewalnes then use npm to install jspm, so that it can pull packages from npm and bower																																			package management	feature info	Information	positive
32442	32441	7.94e+17	2016-11-03 02:22:00	0	1	@auchenberg @code @npmjs or maybe it's an architecture pb? You never here apt broke because of a particular app for eg.																																			Notification	New release/ progress update	Information	neutral
17010	17009	1.28e+18	2020-06-25 17:47:00	1	0	@trevorbrindlejs yarn, just like npm, has a global cache and will only pull down from the registry if needed.																																			Notification	Product promotion	Information	neutral
8330	8330	8.14e+17	2016-12-27 08:00:00	5	3	Introducing npm-modules-sync v1.0.0! Keep your global NPM packages in sync between machines. https://t.co/7wW7jjSfKF #javascript #js #nodejs https://t.co/SOxM1Qjpoe																																			Notification	New release/ progress update	Information	positive
12400	12400	6.9e+17	2016-01-21 17:20:00	0	0	@zeroload @npmjs Nice. Instant is definitely nice. But I think surfacing good libraries is the part that needs more desperate solving.																																			package management	Feature request	Information	positive
13136	13136	1.34e+18	2020-12-05 06:55:00	2	0	@kentcdodds npx how-npm-am-i kentcdodds You've published 79 packages to npm and you get... 32,431,282 downloads per month. Not bad!																																			Community related	Personal promotion	Information	positive
27603	27602	6.39e+17	2015-09-03 14:17:00	0	0	Installing npm3 `npm install -g npm@3.0-latest`. This is metaprogramming																																			package management	Configuration	Information	neutral
22321	22320	1.32e+18	2020-10-16 23:58:00	9	0	@mjackson Google Cloud Artifact Registry has private npm registry out of the box (in alpha) https://t.co/TYOVqj35cI																																			Notification	Media sharing	Answer	neutral
29161	29160	1.37e+18	2021-03-23 22:17:00	0	0	@stephenfluin this reminds me of my path... 1. Makefiles 2. Grunt.js 3. Gulp 4. Wild use of Webpack 5. npm scripts with npm-run-all dev dep if you think of a multi SO support, return to makefiles that are not a good choice, but that's my personal opinio																																			package management	Usage scenerio	Information	neutral
15972	15971	1.21e+18	2019-12-16 09:14:00	0	0	@npm_support @garthoid Can you fix this urgent issue? https://t.co/bVjFtV9eBZ																																			package management	Bug report	Question	negative
4954	4954	9.46e+17	2017-12-28 15:18:00	1	0	@left_pad @babeljs @npmjs And on top of that I was thinking on having bundles with and without polyfills included. ðŸ˜… Or just provide a single bundle which only contains the polyfills. ðŸ¤” It all gets very complicated. I would love to talk about it th																																			package management	Usage scenerio	Information	negative
30349	30348	1.3e+18	2020-09-09 17:44:00	0	0	Iâ€™ve been using live-server-https package globally in npm but now that Iâ€™m using @usevolta hereâ€™s a tip: `VOLTA_UNSAFE_GLOBAL=1 npm i -g live-server-https` will work to install it with Volta. Volta is a great tool, go check it out!																																			package management	Feature info	Information	neutral
19422	19421	1.1e+18	2019-02-16 17:08:00	0	0	I've npm installed Stryker, but haven't run it yet. Oooooh I can't wait. https://t.co/Ba3pUUrd7j																																			package management	Feature info	Information	neutral
10862	10862	7.86e+17	2016-10-13 01:05:00	0	0	@makeusabrew Hi Nick! Are you by any chance planning to use that npm package name `angle`? Asking to use it for https://t.co/ulhHmD2TZT.																																			Notification	Media sharing	Question	neutral
3043	3043	1.12e+18	2019-05-03 20:31:00	1	0	@blowery @intrinsic @npmjs @mikeal Thanks for pointing this out, I'll check the logs																																			package management	Bug report	Answer	neutral
8914	8914	1.29e+18	2020-07-30 18:37:00	2	0	@kviglucci @npmjs I agree! But unfortunately we have been discussing this for a long time (2014?) and it has never been implemented. I totally understand it wasnâ€™t a priority for npm, but itâ€™s something that would be extremely useful for maintainers.																																			package management	Usage scenerio	Answer	positive
29666	29665	8.35e+17	2017-02-25 12:54:00	0	0	Choose: Grunt, Gulp, or npm? These are all good reasons to use Grunt to teach build procesâ€¦ https://t.co/9sTwsatxTk https://t.co/Jxwmouf368																																			package management	Build	Information	positive
27006	27005	9.3e+17	2017-11-14 00:11:00	0	0	@npm_support Yep it works. Had to figure out, that root can run npm install but not the hooks. Thank you! :)																																			package management	Configuration	Information	positive
35893	35892	1.28e+18	2020-07-14 20:10:00	3	0	Rust stole all the best parts of different languages. You have simple npm-like package management, functional programming paradigms, extremely pleasant macros, great static analysis, go-like exception-less errors.																																			Notification	Product promotion	Information	positive
31391	31390	6.97e+17	2016-02-09 09:47:00	1	0	Switching to #npm scripts from #gulp feels good. Although it takes some time to figure out all things to work equally. ðŸ¶ #javascript																																			package management	Usage scenerio	Information	positive
19132	19131	9.88e+17	2018-04-22 21:44:00	0	1	A couple of tips to run Hadoop on top of Docker successfully https://t.co/Kx0npmWlvR #docker #hadoop #bigdata #Java																																			Notification	Media sharing	Information	positive
16335	16334	8.83e+17	2017-07-07 05:19:00	6	4	- #bower is so 2014 use npm! - #npm is so 2015 use yarn! - #yarn is so 2016 use #npm5! What's next ?... https://t.co/JRS56Maoao																																			package management	Software comparison	Question	neutral
23561	23560	1.23e+18	2020-02-16 13:01:00	2	0	I am happy to announce the alpha release of ðŸš€ react-alo ðŸš€, the official react bindings for my alo state management library. Features: - Rerenders views based on observable changes - Auto state dependency tracking Demo URL: https://t.co/fmZz10HEZW #reactjs #javascript #npm																																			Notification	New release/ progress update	Information	positive
20500	20499	1.07e+18	2018-12-09 04:45:00	0	1	trust.js but verify #javascript #npm #security https://t.co/4q6qPK4MRz																																			Notification	Media sharing	Information	neutral
7371	7371	1.11e+18	2019-03-17 10:30:00	0	0	@codepo8 Try running `npm install vue-cli`. I'm curious if it still fails																																			package management	Configuration	Information	negative
32231	32230	7.84e+17	2016-10-05 23:39:00	0	1	@npmjs any tips for publicizing one's npm package?																																			package management	Usage scenerio	Question	neutral
29968	29967	5.83e+17	2015-03-31 03:52:00	1	0	"npm install npm -g" is your friend. Have you called your friend lately? I bet @npmjs would appreciate it.																																			package management	Configuration	Question	positive
32329	32328	1.41e+18	2021-07-07 17:32:00	1	0	â€œnpm auditâ€ is helpful.																																			package management	feature info	Information	positive
30382	30381	1.18e+18	2019-09-30 18:48:00	3	0	npm uninstall typescript																																			package management	Configuration	Information	neutral
6509	6509	8.77e+17	2017-06-20 08:59:00	2	1	Getting a great npm name: https://t.co/QbNYsHDYQj or how I got "server" in npm																																			Notification	Media sharing	Information	positive
665	665	1.32e+18	2020-10-20 21:01:00	1	0	@cryp7ixx @The_lolness npm is quite sloppy indeed. I think if you would use pnpm and equivalent commands, it would be more specific in the changes																																			package management	Usage scenerio	Answer	neutral
18813	18812	9.98e+17	2018-05-21 09:39:00	4	1	I just pushed a PR to allow usage of npm audit with #verdaccio. Check it out here https://t.co/92muyzfs9U you can use it right away with latest beta release #npm #yarn #pnpm #nodejs																																			Notification	New release/ progress update	Information	positive
8777	8777	1.05e+18	2018-10-14 15:46:00	38	14	Are you interested in playing with #webassembly but you're not yet into @rustlang? npm i -g wasm-pack-npm will install @rustlang, #wasm-pack, set nightly, add wasm32 target and install cargo-generate! Check out the new package I've published! https://t.co/iqZb2Dp0yx																																			Notification	New release/ progress update	Information	positive
1285	1285	1.37e+18	2021-02-27 18:17:00	1	0	@5imian @TheJackForge A figure of speech... and if you have used npm for anything you know what I mean.																																			package management	Usage scenerio	Information	negative
14284	14283	1.12e+18	2019-05-03 17:54:00	8	1	@markdalgleish @aga5tya Before you wet your face, checkout the package size before you npm install ðŸ˜‰ https://t.co/dYcrYZm258																																			Notification	Media sharing	Information	neutral
10920	10920	8.6e+17	2017-05-02 21:53:00	0	0	@maybekatz @dan_abramov @npmjs I'm all in you copying @yarnpkg , OSS projects should learn from each other																																			package management	Software comparison	Information	positive
15029	15028	1.38e+18	2021-04-14 18:20:00	1	0	@Rich_Harris Does it work with npm?																																			package management	Software comparison	Question	neutral
8877	8877	1.1e+18	2019-03-01 09:13:00	6	1	#npmjs will reach a million packages within a couple of months. That's a lot to choose from.																																			Community related	Product promotion	Information	positive
10292	10292	1.36e+18	2021-02-01 19:17:00	30	18	Question for the ecosystem... Should Node.js bundle eslint in much the same way it bundles npm? https://t.co/4NU03et3g8																																			package management	Usage scenerio	Question	neutral
27921	27920	7.94e+17	2016-11-01 23:23:00	1	1	Whoops. Iâ€™ve been putting yarn.lock in .gitignore Apparently you arenâ€™t supposed to do that #npm #node https://t.co/OGKayzEg3o																																			package management	Usage scenerio	Information	neutral
13622	13622	1.37e+18	2021-03-18 21:12:00	0	0	@alexlafroscia @tailwindcss Here is a case: 1. You are installing postcss-a. It dependens on postcss ^7.0.0. 2. The ;atest PostCSS is 7.0.1, npm installs it. 3. Month later you are installing postcss-b. It depends on the same postcss ^7.0.0. 4. Now, the																																			package management	feature info	Information	neutral
6425	6425	1.38e+18	2021-04-19 14:57:00	3	1	This is a really beautiful way of presenting your open source library! https://t.co/ejRsavofsD #react #reactflow #nodes #webdev #npm #library #framework #javascript #js #reactjs																																			Notification	Media sharing	Information	positive
17784	17783	8.12e+17	2016-12-21 12:20:00	77	28	npm install next@beta First beta of "Next.js 2" is out. This is a huge release for #reactjs developers. https://t.co/LMDNYmPZUI Try it.																																			Notification	New release/ progress update	Information	positive
3952	3952	7.79e+17	2016-09-22 18:27:00	0	0	If youâ€™re publishing ES6 modules on npm, please remember to compile using the prepublish hook. This will keep your repo size down.																																			package management	Build	Information	neutral
24405	24404	1.11e+18	2019-04-06 21:26:00	1	0	@lukejacksonn @sseraphini Because of the use of require in npm modules, not many are shipping esm yet, and there is no way to do the mapping from require/umd to esm without needing to use the global scope.																																			package management	Usage scenerio	Information	neutral
29481	29480	9.16e+17	2017-10-04 19:20:00	0	0	#npm package authors can now enable 2FA and restricted tokens ðŸ˜±https://t.co/vMbjY9BHhT																																			Notification	Media sharing	Information	positive
9780	9780	1.37e+18	2021-03-09 04:07:00	7	0	@markdalgleish Time to make a blink182 themed lib to 1 up you npm install allthesmallthings																																			package management	Configuration	Information	positive
3909	3909	9.97e+17	2018-05-15 22:41:00	1	0	@zachcodes @npmjs I don't care too much but I like uppercase file names and hyphenated folder names, using index.js imports are import { Breadcrumbs } from 'shared'; big advantage in Goto Anything lookups as well for me, if your folders are 'shared/brea																																			package management	Usage scenerio	Information	neutral
12467	12467	1.3e+18	2020-08-17 08:23:00	1	1	Ask gpt3 to publish a react component to npm, written in typescript and needs some css and watch it cry like a baby																																			package management	Feature info	Information	neutral
24578	24577	5.45e+17	2014-12-16 11:19:00	0	0	How to Use npm as a Build Tool http://t.co/FfoJRme90Z																																			package management	Build	Information	positive
23265	23264	1.26e+18	2020-05-24 19:19:00	0	0	@alex_berg I think this issue is part of the rationale for npmâ€™s peer dependencies feature. You get odd behaviour if you have two copies of react on your webpage, for instance.																																			package management	Dependency	Answer	neutral
7726	7726	7.48e+17	2016-06-27 18:45:00	2	0	@muanchiou npm i -g shrug &amp;&amp; shrug | pbcopy																																			package management	Usage scenerio	Information	neutral
26427	26426	7.13e+17	2016-03-24 08:10:00	0	0	Offline npm packages with `local-npm`. it makes things faster and adds offline support too https://t.co/FhXbUcoouN																																			package management	Feature info	Information	positive
11632	11632	1.26e+18	2020-04-28 22:54:00	2	0	@ethomson @npmjs This would be an interesting one to look at because it does seem like leveraging existing GitHub OAuth should make it much more simple that it was before. https://t.co/BFq6ZrcKRC																																			package management	Usage scenerio	Information	neutral
26413	26412	1.21e+18	2019-12-13 16:55:00	4	1	@npmjs Overview of @npmjs RFC process âž¡ï¸ RFCs GitHub repo https://t.co/eC29KRP1qZ âž¡ï¸ Open RFC meetings https://t.co/3gicyt4Kj2 âž¡ï¸ Npm community https://t.co/0LlvwWTeVB https://t.co/R3ZKk2xFZP																																			Community related	Community event	Information	positive
2733	2733	1.28e+18	2020-07-17 03:49:00	1	0	@kamalhm Add an npm script: "ts": "node -r esm -r esbuild-register" Then you can run `yarn ts file.ts` instead																																			package management	Usage scenerio	Information	neutral
15526	15525	1.32e+18	2020-11-01 00:45:00	0	0	@tmclaughbos Put "let somevar = null" outside the handler then inside the handler only fetch the value and set somevar if it's null. It will fetch the value once. We wrote a small class to implement caching with timeouts. I'm pretty sure if you look at																																			package management	Usage scenerio	Answer	positive
564	564	1.26e+18	2020-05-05 21:56:00	0	0	@npm_support please, may npm check "files" before publishing to include critical paths like "main", "exports", "module"? Please ðŸ™ https://t.co/jAiRbQuvI8																																			package management	Feature request	Information	neutral
23223	23222	2.89e+17	2013-01-08 20:05:00	1	1	Today I learned that 'npm' does not stand for Node Package Manager: https://t.co/J2dQnfCE																																			Other	Satire	Information	neutral
13685	13685	8.65e+17	2017-05-18 14:41:00	2	0	Post: 8 npm Tricks You Can Use to Impress Your Colleagues - https://t.co/U6zYCW6SzL																																			Notification	Media sharing	Information	positive
36586	36585	5.88e+17	2015-04-14 17:29:00	0	0	NPM Private Modules are announced: https://t.co/hzsodx5ECE Might be really useful for customer-specific modules. #npm																																			Notification	Media sharing	Information	positive
24225	24224	1.38e+18	2021-04-20 18:28:00	1	0	@bitandbang Heya! I've had 2 notable instances. This one was a college CS student who mainly did C# development. He wanted to set up a simple npm project. He only had git bash installed and the call was running long so I just went to use what he currently																																			package management	Configuration	Information	negative
31479	31478	1.08e+18	2018-12-22 03:47:00	2	0	@bitandbang @julian_duque @npmjs I adapted the build approach so that it generates one with colors and one color free, then use `process.stdout.isTTY` to determine which to load and print. Try `npx bitandbang | less`																																			package management	Build	Information	neutral
28193	28192	1.1e+18	2019-02-17 19:30:00	0	0	@_pastelsky @yarnpkg @npmjs @haroenv thanks @_pastelsky, it looks like it resolved itself overnight.																																			package management	Bug report	Information	positive
16999	16998	5.94e+17	2015-05-01 10:20:00	0	0	@clemp6r Thank you buddy! Was the fork &amp; npm install enough to get started?																																			package management	Usage scenerio	Question	positive
38700	38699	6.11e+17	2015-06-16 02:45:00	0	0	Really great blog post by @seldo (Co-Founder of @npm) on hiring for technical positions: http://t.co/NkC4b6FULf																																			Notification	Media sharing	Information	positive
2973	2973	1e+18	2018-05-26 15:59:00	0	0	@cjihrig Whatever you do, please don't package webpacked/browserified server-side libs to npm.																																			package management	Usage scenerio	Information	negative
17090	17089	5.79e+17	2015-03-20 15:38:00	0	0	@seldo @npmjs npm registry, it's been intermittent but error most of the time, here's curl verbose output https://t.co/5vl4gZFzWg .																																			package management	Bug report	Information	negative
17175	17174	7.16e+17	2016-03-31 18:02:00	3	7	#powerbi embedded sdk is also available on #npm! https://t.co/utxvh9v3hO																																			Notification	Product promotion	Information	positive
15502	15501	3.99e+17	2013-11-09 19:00:00	0	0	@horse_js npm install hoarders																																			package management	Configuration	Answer	neutral
35983	35982	1.39e+18	2021-04-22 19:07:00	0	0	@sindresorhus Why a protocol and not the npm scope?																																			package management	Usage scenerio	Question	neutral
13155	13155	1.24e+18	2020-03-20 14:06:00	0	0	@artdecocode @Microsoft Things are going to be centralized. Centralization creates certain efficiencies. I tried using git for npm, but it just didn't work very well (other than private repos). Now that Microsoft owns npm, it may actually get proper git																																			Notification	General news	Information	positive
11067	11067	7.18e+17	2016-04-06 19:45:00	0	0	Nice analysis and network #dataviz about npm packages dependencies https://t.co/b6YQzaSLtr https://t.co/LI7hftpIyI																																			Notification	Media sharing	Information	positive
37346	37345	1.27e+18	2020-06-17 11:40:00	0	0	@pnpmjs Yay! Missing @ types were a problem for my Express project, seemingly because one of their dependencies did not declare its dependencies properly. Will it be available on NPM soon?																																			package management	Bug report	Question	neutral
34296	34295	9.56e+17	2018-01-24 11:43:00	0	0	Now that npm5 has been out for a while and it's pretty close to yarn (afaik), what are you using for your main JS package manager?																																			package management	Software comparison	Question	neutral
21292	21291	4.41e+17	2014-03-03 18:41:00	0	0	@joezo it's bug from atom version of npm																																			package management	Bug report	Answer	neutral
23003	23002	1.03e+18	2018-08-03 17:07:00	0	0	ðŸ’¯ try any npm package on any Node version in a live notebook https://t.co/DpXqK3aS10																																			package management	feature info	Information	neutral
1502	1502	9.31e+17	2017-11-15 13:35:00	0	0	YFW Node.js is already at version 9.2.0 and npm still doesn't support it Â¯\_(ãƒ„)_/Â¯																																			Notification	New release/ progress update	Information	negative
3042	3042	1.12e+18	2019-05-03 22:10:00	1	0	@blowery @intrinsic @npmjs @mikeal Glad to hear you're getting use from it! The service is now back up and running (the cache reaper had stopped reaping).																																			Notification	New release/ progress update	Information	positive
17369	17368	7.9e+17	2016-10-24 06:27:00	0	0	Good comparison Npm vs Yarn using CI tools #npm #yarn #ci https://t.co/9dqWBec4Ea																																			package management	Software comparison	Information	positive
29670	29669	1.08e+18	2018-12-28 12:56:00	6	1	React ã§ãƒãƒƒãƒ—ãªã‚¢ã‚¤ã‚³ãƒ³ã‚’ç°¡å˜ã«ä½¿ãˆã‚‹ npm ãƒ©ã‚¤ãƒ–ãƒ©ãƒªã€‚ãƒ†ã‚¤ã‚¹ãƒˆãŒåˆã†ã‚µã‚¤ãƒˆã«ã¯ãƒžãƒƒãƒã—ãã†ã€‚ã©ã“ã‹ã§ã¤ã‹ã£ã¦ã¿ãŸã„ï¼¾ï¼¾ React Kawaii https://t.co/zFt3v1g4H3																																			Other	Not in English	Other	Other
11166	11166	1.13e+18	2019-05-15 17:06:00	0	0	@npmjs ceo &amp; cto replaced by people I didn't follow... github offering a competing product... I doubt that @izs or @seldo can speak freely about this... Sounds like the times are a changing.... and we gotta make our peace with it... https://t.co/qcjLy																																			Notification	General news	Question	negative
13992	13991	1.36e+18	2021-02-19 09:27:00	2	0	tried to publish on @npmjs only to discover i somehow lost ownership of the npm-organization &amp; i'm the only one to ever have published on the org, last time 3 days ago. wat @npmjs, you got a support ticket from "katt"																																			package management	Usage scenerio	Information	negative
71	71	1.16e+18	2019-08-14 13:18:00	4	3	ðŸ“¢ Just released Comfygure 1.1! A new command: comfy diff And fixing a few bugs npm install -g comfygure@1.1.0 https://t.co/R6Nf7BFooi https://t.co/w09wS4ycw3																																			Notification	New release/ progress update	Information	positive
25988	25987	1.11e+18	2019-03-21 18:00:00	3	2	"Using npm's `ls` command for Fun and Insight" by @bitandbang #DEVcommunity https://t.co/uFqYfUMRtW #javascript #npm #node																																			Notification	Media sharing	Information	positive
17739	17738	7.72e+17	2016-09-02 06:31:00	1	0	just merged two PRs from `npmcdn-to-unpkg-bot`. this is awesome @mjackson @ForbesLindesay :)																																			package management	Usage scenerio	Information	positive
22385	22384	5.58e+17	2015-01-22 21:41:00	0	0	brew tap joelpurra/joelpurra &amp;&amp; brew install jqnpm npshell shell-keystroke-animator																																			package management	Configuration	Information	neutral
36257	36256	1.01e+18	2018-07-01 14:00:00	0	0	Why donâ€™t Facebook talk with the CLI team at npm, and work together? Yarn vs npm - which node package manager to use in 2018? | @RisingStack https://t.co/32MJOcNFWq via @RisingStack																																			package management	Software comparison	Question	neutral
18352	18351	5.43e+17	2014-12-11 19:01:00	0	0	@npmjs @zeke dig the updates to the npmjs website / package info page!																																			Notification	New release/ progress update	Information	neutral
15255	15254	1.04e+18	2018-09-18 17:23:00	0	0	@RobinDrexler @npmjs Sure: https://t.co/9zLoIt46iU Are you looking for a pattern in their spam protection? ðŸ§																																			Notification	Media sharing	Question	neutral
27028	27027	7.71e+17	2016-08-31 04:30:00	1	0	Simplify usage of #reactnative component NetInfo with our new mixin #react #npm #native https://t.co/zkle4Bu2tN																																			package management	Feature info	Information	positive
18517	18516	1.41e+18	2021-07-06 11:37:00	568	44	The npm/node/GitHub vulnerability warning system is completely broken																																			package management	Bug report	Information	negative
19169	19168	1.31e+18	2020-10-07 17:54:00	2	0	@ascorbic npm publish react-marquee																																			package management	Usage scenerio	Information	neutral
13532	13532	6.54e+17	2015-10-13 10:13:00	1	1	@ForbesLindesay @izs Now I'm curious about which packages people actually 'npm install' the most.																																			package management	Configuration	Question	neutral
19438	19437	1.33e+18	2020-11-26 20:14:00	1	0	Current mood: rm -rf package-lock.json node_modules &amp;&amp; npm i																																			package management	Usage scenerio	Information	neutral
636	636	6.98e+17	2016-02-12 06:52:00	0	0	@Una @npmjs If NODE_ENV is production, it will not install devDependencies. Saves time in a lot of cases																																			package management	Configuration	Information	positive
4734	4734	1.34e+18	2020-12-10 18:55:00	0	0	@bradleymeck Would it mean something like "standard library on npm"?																																			package management	Usage scenerio	Question	neutral
18540	18539	1.36e+18	2021-02-10 19:40:00	1	0	@wesleytodd @meijin007 @liran_tal @verdaccio_npm Well, I've tried to read all blogs trying to understand the issue. Verdaccio does merge manifest if is configured in such way. I advocate to always separate private from public either with scopes, or in the																																			Notification	Media sharing	Information	neutral
26525	26524	1.02e+18	2018-07-07 18:16:00	2	0	npm audit found 29 vulnerabilities (3 low, 21 moderate, 5 high) in 8349 scanned packages run `npm audit fix` to fix 29 of them. /cc @rcaneppele																																			package management	Usage scenerio	Information	neutral
32607	32606	1.09e+18	2019-01-31 02:19:00	0	0	@jhooks Can it be executed like - npm run post â€œPost titleâ€?																																			package management	Usage scenerio	Question	neutral
38918	38917	1.12e+18	2019-05-02 20:51:00	0	0	@lhochstein Letâ€™s update our npm dependencies																																			package management	Dependency	Information	neutral
14237	14236	1.28e+18	2020-07-09 20:52:00	0	0	@ThatGuySam @playdotjs I haven't tried playdotjs but it should work anywhere Node.js works, just run `npm i -g vercel` to install ðŸ™‚ Also note that you can edit your source code via GitHub's web UI or iOS app and PRs will automatically deploy ðŸš€ htt																																			package management	Configuration	Information	neutral
11910	11910	1.39e+18	2021-05-10 20:36:00	3	0	@TotherAlistair First thought: RevealJS -- compact, can pull it from a CDN, etc. -- can quickly pull slides together from the image paths. I use that with lite-server sometimes; my deck runs via "npm run start". Can provide you the sample if it helps.																																			package management	Usage scenerio	Information	neutral
20311	20310	6.91e+17	2016-01-22 22:01:00	1	0	182 downloads so far from #npm! Awesome! I'll add more documentation soon on custom controls using the EventEmitter https://t.co/yBoEBqD00F																																			Notification	Media sharing	Information	positive
4583	4583	1.12e+18	2019-04-17 17:24:00	0	0	@mountain_ghosts @nottrobin @ZoltanKochan @Syynth That's something you should ask to npm inc. I never understood the way they prioritize their features.																																			package management	Feature request	Information	neutral
37815	37814	1.09e+18	2019-01-30 15:56:00	3	1	5. see is an improved cat (aka syntax highlight) ðŸ’» npm i -g see-cli ðŸŒŽ https://t.co/bEAjBJjhGt #terminal #npm #cli #protip https://t.co/o6rx8MZbel																																			package management	Usage scenerio	Information	neutral
23107	23106	1.38e+18	2021-04-21 08:33:00	14	0	What's your favorite thing to do while waiting for `npm install?` Mine is to rant about it here ðŸ˜‚																																			package management	Configuration	Question	neutral
32450	32449	6.69e+17	2015-11-23 15:59:00	0	0	npm you are so funny - https://t.co/FIPWKldr1X																																			Other	Satire	Information	neutral
6257	6257	1.24e+18	2020-03-08 09:18:00	0	0	@KevKassimo So I have to manually download packages from the registry? I'm a bit confused by the term "remote packages". Any package on npm is remote, no?																																			package management	Configuration	Question	neutral
17433	17432	1.22e+18	2020-01-16 14:55:00	16	3	@felixge There's literally a movement in the community right now for smaller self contained npm packages. @paulmillr 's chokidar is a good example @lukeed05 's work is amazing @zeithq has many nice alternatives to popular packages In my eyes @_developit																																			Community related	Community info	Information	positive
31829	31828	1.29e+18	2020-07-23 11:26:00	0	0	@alexanderKaran_ Thanks, just tried, looks neat, just one problem. The default command `ncu -g` does not come with the URL of the repo like npm-check, would be handy to include this for checking the release note. https://t.co/HjfLbbI8dZ																																			package management	Feature request	Information	neutral
37492	37491	3.57e+17	2013-07-16 23:37:00	3	4	Cordova CLI 3.0.0-rc1 is out: $ npm install -g cordova																																			package management	Configuration	Information	neutral
36804	36803	6.55e+17	2015-10-16 06:24:00	0	0	@Falkowski sorry typos. Try decoupling npm from node installer. Run: npm install npm -g Seems like an inception scenario. :)																																			package management	Configuration	Information	positive
14071	14070	6.88e+17	2016-01-14 15:36:00	1	0	@ag_dubs @npmjs Totally! Thanks for the advice!																																			package management	Configuration	Answer	positive
2392	2392	9.33e+17	2017-11-21 18:24:00	2	0	@mweststrate @npmjs Use semantic release https://t.co/KVagyBTsQz																																			package management	Feature info	Information	positive
31842	31841	6.93e+17	2016-01-29 06:10:00	2	2	Successfully upgraded Phoenix-Trello to @elixirphoenix 1.1.2 â€¦ love to have now phoenix js as npm dependencies :) #myelixirstatus																																			package management	Dependency	Information	positive
27001	27000	1.32e+18	2020-11-04 21:52:00	1	0	Thanks to @jaffathecake I was able to migrate from localStorage to indexedDb within 5 minutes with npm package idb-keyval. Thanks buddy! :)																																			package management	Usage scenerio	Information	positive
32020	32019	1.41e+18	2021-07-06 17:18:00	0	0	@crowder @nodejs @npmjs expand on "global state" and what's persisting?																																			package management	Usage scenerio	Question	neutral
12613	12613	1.42e+18	2021-08-04 10:07:00	0	0	@naugtur @tigerpandaren yeah I prefer the `npm ci` way of things																																			package management	Configuration	Information	positive
16936	16935	1.13e+18	2019-05-10 09:54:00	3	0	@donmartin76 @wickedhaufeio @lernajs You *can* use #lernaJS for this, it should work. You can also have a look at #rushJS. But when you simple need to fiddle out which needs to build first, then you can use #pnpm like pnpm recursive run build or use #ya																																			package management	Build	Information	neutral
22206	22205	1.2e+18	2019-11-29 10:57:00	0	0	how much would your build cost if you paid 1 cent/uniq package? npm ls | sed '/deduped$/d' | wc -l																																			package management	Build	Question	neutral
34599	34598	1.17e+18	2019-09-01 15:53:00	4	3	@fra_michelini Yup! The engine is called Elation Engine, source is available here or you can install via npm https://t.co/slrnS5Fscw The main project that uses the engine is called JanusWeb, an in-browser implementation of JanusVR. It's also open source																																			Notification	Media sharing	Information	positive
30563	30562	9.6e+17	2018-02-05 04:40:00	3	2	R1D12 #100DaysOfCode - I published react-hotkey-tooltip to npm version 1.0.0 ðŸ‘ But tests are missing ðŸ˜¢ Also today I discovered the greatest page to add badges to README files â¤ï¸ https://t.co/LNXgeGs4bB https://t.co/PZ2ie80790																																			Notification	New release/ progress update	Information	positive
33634	33633	1.24e+18	2020-03-16 17:04:00	0	0	Wow - GitHub acquires npm https://t.co/5dS0hbxHok																																			Notification	Media sharing	Information	positive
3599	3599	1.33e+18	2020-12-02 20:00:00	0	0	@kieranmch Which package manager are you using with Rush? pnpm?																																			package management	Usage scenerio	Question	neutral
12568	12568	1.16e+18	2019-08-13 00:57:00	8	0	@lacker @rickhanlonii @bbogens you think that rick is punching down on the npm ceo?																																			Notification	General news	Question	negative
18290	18289	1.26e+18	2020-05-15 09:41:00	0	0	@npmjs down. CI pipeline still runs. Thank-you past self for this: npm ci --cache .npm --prefer-offline #JavaScript #CopyAndPastedFromSomewhere																																			package management	Configuration	Information	neutral
7365	7365	1.33e+18	2020-12-01 06:39:00	0	0	@MikolaLysenko Like literally a shortcut for `budo â€¦ â€” -p [ tsify ]` with the appropriate forwarding of options, or are there other steps? (Of course possible in bashrc with npm i -g, but nicer as an npm install.)																																			package management	Usage scenerio	Question	neutral
38986	38985	8.87e+17	2017-07-17 12:48:00	0	0	Open Source Leaders: @maybekatz Brings the Command Line to #npm https://t.co/s8n7cytmQW																																			Notification	Media sharing	Information	positive
29882	29881	4.62e+17	2014-05-01 15:06:00	0	0	autoload Grunt npm tasks, using matchdep: require('matchdep').filterDev('grunt-*').forEach(grunt.loadNpmTasks) #JavaScript #grunt #frontend																																			package management	Build	Information	neutral
14771	14770	7.91e+17	2016-10-26 21:47:00	0	0	@npmjs something weird going on with package stats? before I hit reload, all three lines looked like first in this screenshot https://t.co/DWnyWanEj7																																			package management	Bug report	Question	negative
3787	3787	1.02e+18	2018-07-31 20:53:00	3	2	@code - the auto update paths feature has a bug. This happens when I copy+paste a dir in the sidebar, and then rename a file in the copied dir. Each open file has npm imports changed to rel typescript imports (I had "javascript.updateImportsOnFileMove.ena																																			package management	Bug report	Information	neutral
7616	7616	8.24e+17	2017-01-23 19:25:00	0	0	@mgechev basically if npm fails to dedupe you're going to have a problem unless you keep it as application code then you're good																																			package management	Usage scenerio	Information	neutral
38590	38589	1.1e+18	2019-02-21 15:10:00	0	0	Managing JavaScript in the Enterprise https://t.co/tklTL2WULr #npm #feedly																																			Notification	Media sharing	Information	neutral
29800	29799	1.19e+18	2019-10-18 18:32:00	0	0	10sec tutorial on setting up your Express server: 1. npm install your dependencies 2. Copy and paste the server code																																			package management	Configuration	Information	neutral
31644	31643	4.44e+17	2014-03-14 00:33:00	0	0	@izs @npmjs https://t.co/fT2F1Nk01C I think this was the erroneously wrong one, but I'm not sure. (I had also gotten correct failures later)																																			package management	Usage scenerio	Information	negative
7712	7712	7.72e+17	2016-09-03 17:47:00	0	0	@denormalize good morning. Can you collab me on maxogden/elementary-electron and `npm owner add zeke elementary-electron`?																																			Community related	Community event	Question	positive
15902	15901	8.83e+17	2017-07-05 20:46:00	1	0	@kris10_burgess I've been using yarn for a while now - almost switched to npm@5 but then heard of lots of issues :( bummer, they're on the right track tho!																																			package management	Software comparison	Information	positive
18959	18958	6.7e+17	2015-11-27 17:49:00	2	2	updtr - Update outdated npm modules with zero pain: https://t.co/OKSNFEYmYi																																			package management	Feature info	Information	neutral
1162	1162	1.3e+18	2020-09-09 19:26:00	2	0	Thereâ€™s lots to love about Zola: â€¢Â build full sites in milliseconds â€¢Â Sass + RSS support built-in â€¢Â easy setup / worked first try â€¢Â 0 npm dependencies / node_modules (thatâ€™s right!) â€¢Â really clear error output when developing																																			Notification	Product promotion	Information	positive
34835	34834	7.55e+17	2016-07-19 12:15:00	0	0	@dave_stewart do you have experience sharing npm-shrinkwrap.json between windows/linux/mac with no issues?																																			package management	Usage scenerio	Question	neutral
26566	26565	1.1e+18	2019-02-17 13:22:00	3	0	#bip38 implementation in #JavaScript that supports alternative #crypto networks and more performant #scrypt implementation is publish, "bip38-network" on npm is now out in version 3.0.0, the older 2.0.2 is backwards compatible with network support. #BTC #Bitcoin #CityChain																																			Notification	New release/ progress update	Information	positive
37355	37354	9.33e+17	2017-11-22 23:03:00	0	0	My life has gotten so much better now that I donâ€™t have to type `â€”save` on every npm install.																																			package management	Configuration	Information	positive
10045	10045	1.41e+18	2021-06-16 21:50:00	9	0	like: the library is written in ESM (minus some aspect like having .js in the imports), then compiled to commonjs and whatever else, but the ESM is stripped from the build so we end up with compiled files on npm that don't include ESM.																																			package management	Build	Information	neutral
39221	39220	5.74e+17	2015-03-07 20:26:00	2	0	npm install -g phonegap #nodejs #WordPress #phonegap																																			package management	Configuration	Information	neutral
11530	11530	1.32e+18	2020-10-20 14:02:00	0	0	@arcanis @dan_abramov @liran_tal @darcy @ZoltanKochan @ljharb @eDominykas @MylesBorins @naugtur @snyksec Hm, I am not certain this is a registry issue. @snyksec maintains their own reporting tools and database. I think we need team work across all the mos																																			package management	Bug report	Information	neutral
12646	12646	1.39e+18	2021-05-07 14:25:00	6	0	Day 4/14 Best practices for @NodeJS Docker Containers ðŸ³ ðŸ’š âœ… npm ci --only=production for deterministic production-only dependencies ðŸš€ Faster installs Follow-up reading: https://t.co/KFMJ2Of1xq #docker #containers #NodejsDockerBestPractices https://t.co/7cjgOFhuI1																																			package management	Feature info	Information	neutral
12471	12471	1.07e+18	2018-12-12 05:45:00	0	0	Could not find anything equivalent of `npm install -S &lt;package-name` for haskell. Couldn't find it for stack nor for cabal. I would list it under one of the "new user" barriers.																																			package management	Feature request	Information	negative
22169	22168	7.67e+17	2016-08-20 22:23:00	0	0	@npm_support Hey is there a way to set the image/text that shows up when sharing a package link? example: https://t.co/KhrNNYri72																																			package management	Usage scenerio	Question	neutral
20700	20699	9.09e+17	2017-09-17 11:15:00	0	0	@AhmedElGabri Nice work! But do you still feel the need for `save-exact` since yarn (and npm) support lock files with exact versions used.																																			package management	Feature request	Question	neutral
5592	5592	1.26e+18	2020-04-30 02:23:00	13	0	I watched the @remix_run video today and was quite impressed! So I did a little sniffing around. It turns out that @ryanflorence has been sitting on the npm package name `react-remix` for 2 years now! ðŸ˜ https://t.co/K5X6xl0qBF ðŸ‘ˆ https://t.co/Inplph0Rr6																																			Notification	Media sharing	Information	positive
5987	5987	1.24e+18	2020-03-21 00:51:00	4	1	I just ran `npm install` on my (@typescriptlang, @reactjs) project. It audited over 952,000 packages. #JavaScript has gone insane.																																			package management	Configuration	Information	negative
2477	2477	6.8e+17	2015-12-24 10:49:00	2	0	@arduino deserve a first class lib manager like @npmjs! /cc @PlatformIO_Org @seeedstudio @Cooking_Hacks @dfrobotcn @adafruit @sparkfun																																			Notification	Product promotion	Information	neutral
28894	28893	1.24e+18	2020-03-17 00:10:00	1	0	Microsoft buying npm is such a great move, I can't wait to see deeper integrations with github																																			Notification	General news	Information	positive
28055	28054	9e+17	2017-08-23 11:43:00	1	0	@xoalexo Post MVP feature: toggle between "in vanilla js" and just prefixing with "npm"																																			package management	Feature info	Information	neutral
24857	24856	1.15e+18	2019-07-04 09:12:00	0	0	@mikesherov Also thought of this. Organic shift to MS package registry seems a bit farfetched. There is just a too big ecosysteem running on npm for it to change. I could be wrong though																																			package management	Usage scenerio	Information	neutral
15597	15596	7.34e+17	2016-05-20 09:00:00	0	0	Super simple #React static site starter, "npm run build" and it just works. https://t.co/dYbYwsFNX7																																			package management	Build	Information	positive
179	179	1.3e+18	2020-09-02 19:49:00	1	0	@elmd_ Main reason you should never ever sudo npm install things globally.... Many people still do that, you never know what's being executed on postinstall.																																			package management	Configuration	Information	neutral
33280	33279	9.11e+17	2017-09-20 20:55:00	2	0	@jenlooper @NativeScript I've seen a cool npm package that literally let's devs flip the switch between templates for web and native w/ Angular (I FRAKIN LOVE IT)																																			package management	Feature info	Information	positive
30202	30201	1.18e+18	2019-10-01 12:49:00	2	0	Have to take back "fast" as a pro. There's no build cache (that I can see) so it's taking 2x longer as it has to download maven central &amp; npm each build. https://t.co/gHA0ZHIkkU																																			package management	Build	Information	neutral
30607	30606	1.39e+18	2021-05-11 13:16:00	14	2	ðŸš€ A styleguide for your @maizzlejs emails? It's as easy as: npm i tailwind-config-viewer -g npx tailwind-config-viewer Details: https://t.co/7kHIwHmNFM https://t.co/F2zxdFiLR8																																			package management	Usage scenerio	Information	neutral
4960	4960	1.37e+18	2021-03-21 12:57:00	1	0	@andrioid There is a RFC but not implemented yet. It still early for using namespaces with npm I think.																																			package management	Usage scenerio	Information	neutral
24488	24487	1.36e+18	2021-02-07 11:17:00	0	1	@PatDeveloper @freekmurze @spatie_be @nodejs @npmjs Can I use it with React?																																			package management	Usage scenerio	Question	neutral
37866	37865	6.87e+17	2016-01-12 04:52:00	0	0	@dreid @MassHaste @kelseyhightower Exactly. Life was terrible before @nodejs and @npmjs, maybe just less people know how bad it was.																																			Notification	Product promotion	Information	positive
8183	8183	9.87e+17	2018-04-19 09:01:00	15	3	Thanks to @ReBeccaOrg from @npmjs, @yarnpkg won't stall when an install script tries to get user input during our parallel runs in the background: https://t.co/w3aEDpFcVX																																			package management	Configuration	Information	positive
34172	34171	5.36e+17	2014-11-20 22:52:00	0	0	"npm info it worked if it ends with ok"																																			package management	Usage scenerio	Information	neutral
10405	10405	7.14e+17	2016-03-26 02:09:00	0	0	@othiym23 @npmjs An entire conversation venue has been removed, which I'm sure can be classified as censorship. ðŸ˜›																																			Community related	Community info	Information	negative
28639	28638	1.24e+18	2020-03-06 21:20:00	1	0	@bitandbang nvm, npm, git, docker these are the first that come in my mind																																			package management	Usage scenerio	Information	positive
13636	13636	1.3e+18	2020-08-21 02:07:00	2	1	@spoondan If you didnâ€™t update browserslist or caniuse-lite npm packages in your lock file, you can be sure, that @Browserslist will return the same result.																																			package management	Usage scenerio	Information	neutral
14012	14011	4.23e+17	2014-01-13 18:23:00	4	0	npm graph now has it's own domain http://t.co/HSCWf2qAJA #nodejs #npm																																			Notification	Media sharing	Information	positive
3336	3336	1.21e+18	2019-12-19 09:42:00	0	0	@elmlang wait you don't have `npm i -g elmlang`?																																			package management	Usage scenerio	Question	neutral
2191	2191	1.37e+18	2021-03-04 20:42:00	27	2	Me: â€œOooh an email!â€ Also me, seconds earlier: `npm publish` ðŸ˜‘																																			Notification	New release/ progress update	Information	positive
1206	1206	6.86e+17	2016-01-09 01:31:00	2	0	npm install --big-money-no-whammies																																			package management	Configuration	Information	neutral
38988	38987	8.87e+17	2017-07-16 17:22:00	0	0	@CodeChickCode @alf_ee_y `npm i @angular/cli` added 858 packages in 49.706s, wtf 1h https://t.co/CgnoZkdZXM																																			package management	Usage scenerio	Information	negative
23192	23191	1.12e+18	2019-04-15 22:57:00	1	0	@jeffbcross @getDanArias @angular @NxDevTools Be great if a library can be ejected out as an independent npm module.																																			package management	Feature request	Information	positive
10468	10468	1.36e+18	2021-02-13 14:27:00	1	0	@manekinekko @justinfagnani @wesleytodd but for now I think a possible safety net someone might want to use would be to set something like `tag=next` in their .npmrc but that would require manually setting the latest tag everytime a version is published u																																			package management	Usage scenerio	Information	neutral
12184	12184	1.01e+18	2018-06-10 18:30:00	2	0	@JoshWComeau @bukharim96 Maybe some metrics like gh stats or npm downloads to see how much it's used...																																			package management	Feature request	Information	positive
22306	22305	9.86e+17	2018-04-17 11:53:00	1	0	I just published staballoy to @npmjs . Now you can download this Titanium Alloy extension finally through NPM :) https://t.co/1ypReWZ1dm																																			Notification	Media sharing	Information	positive
6563	6563	1.08e+18	2018-12-27 09:33:00	0	0	@ZoltanKochan @pnpmjs How does preserving color slow down pnpm?																																			package management	Usage scenerio	Information	negative
27599	27598	5.78e+17	2015-03-16 20:22:00	2	3	A Beginnerâ€™s Guide to npm â€” the Node Package Manager http://t.co/uuwLrhnhfw #JavaScript #Node #npm																																			Notification	Media sharing	Information	neutral
35778	35777	6.43e+17	2015-09-14 15:48:00	0	0	https://t.co/NC8dYnY0K1 package.json ã« â€œwatch â€˜npm run buildâ€™ dirâ€ ã¨ã‹ã‚„ã‚‹ã¨Windowsã ã¨å¼•æ•°ãƒãƒ©ãƒãƒ©ã«ã•ã‚Œã¦ã‚¨ãƒ©ãƒ¼ã«ãªã‚‹ã® â€œwatch \â€npm run build\â€ dirâ€ ã«ã™ã‚‹ã¨å¤§ä¸ˆå¤«ã«ãªã£ãŸ																																			package management	Build	Information	neutral
8684	8684	1.33e+18	2020-12-03 22:19:00	1	0	@coderbyheart @skypackjs @npmjs import map, I think? https://t.co/kK3OFSo5ca @FredKSchott																																			package management	Feature info	Question	neutral
37833	37832	1.36e+18	2021-02-11 06:52:00	0	0	@rasmusjp @callumbwhyte @nuget @npmjs Maybe worth reserving your own prefix https://t.co/J8pHLXKSeb																																			package management	Usage scenerio	Information	neutral
27835	27834	9.93e+17	2018-05-05 03:55:00	0	0	I'm pleasantly surprised to see it at 72 weekly installs on npm. This gets me excited for more future open-source work! ðŸ˜																																			package management	Configuration	Information	positive
8046	8046	6.08e+17	2015-06-09 18:22:00	8	1	Wanted to brag about my first `npm publish` from 35000ft, but as itâ€™s automatically happening on Travis itâ€™s been in the cloud all along.																																			package management	New release/ progress update	Information	positive
17160	17159	1.3e+18	2020-08-25 18:17:00	2	0	Out team has been migrating to using Yarn 2, but there are some quirks when using the node-modules linker, in some cases it just didn't work for our projects. I did some playing around with pnpm yesterday as an alternative, and it's fantastic. We may switch to this instead.																																			package management	Software comparison	Information	positive
35939	35938	1.31e+18	2020-09-15 13:05:00	2	0	How to Publish Your First npm Package by @lasnindrek in @BttrProgramming https://t.co/vw20kcdVvX																																			Notification	Media sharing	Information	neutral
6542	6542	1.19e+18	2019-10-25 04:13:00	1	0	@kvlly @pnpmjs is a pathway to many abilities some consider to be unnatural.																																			Notification	Product promotion	Information	positive
29558	29557	6.9e+17	2016-01-21 10:25:00	5	4	â€œWhy I Left #Gulp and #Grunt for #npm #Scriptsâ€ by @housecor https://t.co/6o3u8VZnFf #node #js #nodejs #gulpjs #gruntjs #npmjs #javascript																																			Notification	Media sharing	Information	neutral
3316	3316	7.45e+17	2016-06-20 21:27:00	0	0	@iamdustan It should not. Seems like it's not possible to publish to npm with "file:" dependencies? Though I don't understand why...																																			package management	Dependency	Question	neutral
23275	23274	1.33e+18	2020-11-18 08:49:00	0	0	@WylMarq @juliendubois @gmarziou @pascalgrimaud @ippontech @jhipster @juliensadaoui Also as original author of the ng-jhipster would have been nice if I was asked for opinion. The reasons given on the ticket are not that satisfactory for example you can d																																			Notification	New release/ progress update	Information	neutral
18610	18609	1.22e+18	2020-01-27 20:02:00	0	0	@sergiohgz @arcanis @verdaccio_npm Me too :-)																																			Notification	General news	Information	positive
1174	1174	1.09e+18	2019-02-07 22:02:00	0	0	@pika/pack: release better npm packages with less work via @jrbowes https://t.co/hDHz9qc1qZ																																			Notification	Media sharing	Information	positive
9924	9924	1.32e+18	2020-10-20 00:57:00	0	0	@0xca0a @deno_land `npm:react@latest` is probably a bad thing :) and it will stop working at some point																																			package management	Bug report	Information	negative
19431	19430	1.24e+18	2020-03-14 22:35:00	1	0	npm install covid19-response@1.0.0rc-5																																			package management	Configuration	Information	neutral
10337	10337	7.54e+17	2016-07-14 09:45:00	0	0	now that I got @greenkeeperio integrated with some npm modules (and loving it) - I guess I need to setup auto-publish to npm																																			package management	Configuration	Information	positive
1166	1166	1.25e+18	2020-04-20 17:58:00	0	0	@FredKSchott @jakedeichert Iâ€™ve gotten by up till now by stringing together npm-scripts and using each toolâ€™s CLI. But Iâ€™ve been wondering if thereâ€™s a use for something â€Grunt-likeâ€ but a lot less manual effort. â€¦a Parcel integration or Pa																																			package management	Feature request	Information	neutral
17777	17776	1.3e+18	2020-08-22 13:40:00	6	0	@adamwathan mind if i tell about @pnpmjs instead? ðŸ™ˆ what it does is have a global store where your project's node_modules folder can link to, potentially saving tons of storage space it has workspaces support too, which is awesome as well.																																			package management	Software comparison	Information	positive
21454	21453	9.89e+17	2018-04-24 06:56:00	1	0	@glenathan @maybekatz @npmjs Another option with transitive deps is https://t.co/pco2zVbcQ5 which can be more precise than `npm update` (though in replacing a specific version, it doesn't do a specific path but adding that wouldn't be difficult.)																																			package management	Dependency	Information	neutral
6423	6423	1.41e+18	2021-07-05 12:44:00	0	1	Added &lt;polygon&gt; for easily drawing polygons! Compare how to draw a simple triangle, before and after: #javascript #library #npm #vector #graph #maths https://t.co/Vmrok70hWS https://t.co/fpxyH9Rs12																																			package management	Usage scenerio	Information	neutral
10800	10800	1.3e+18	2020-08-22 14:56:00	2	3	Just published `vue2-migration-helper` to help migrate VueJS SFC components to composition API. https://t.co/x0TMcd6ZgB #VueJS #javascript #TypeScript #NodeJS #npm																																			Notification	New release/ progress update	Information	positive
23189	23188	1.26e+18	2020-05-03 16:11:00	0	0	@victorsavkin @angular @NxDevTools @code So the advice is to remove node_modules and install with npm and not yarn. Better chance of success.																																			package management	Software comparison	Information	neutral
26810	26809	9.71e+17	2018-03-06 07:42:00	1	0	Reminder: If you're using a recent version of npm, `npm i package-name` is the same as `npm i --save package-name`.																																			package management	Usage scenerio	Information	neutral
16112	16111	1.13e+18	2019-05-11 18:22:00	2	0	@techwraith Didn't interpret it that way. I was just slightly embarrassed because I didn't think about it that way. I was thinking about my friends at ^Lift Security being acqui-hired by npm, &amp; the challenges they face &amp; contributions they've made																																			Notification	General news	Information	negative
4198	4198	1.41e+18	2021-07-07 03:10:00	0	0	@bitandbang @nodejs @npmjs https://t.co/DTJOHXKPTu																																			Notification	Media sharing	Information	neutral
30136	30135	1.36e+18	2021-02-24 11:52:00	1	0	A feel things that can help you to maintain project dependencies updated: with NPM: https://t.co/ty2XbxZJ5W npm-check -u (Interactive update) with Yarn: yarn upgrade-interactive --latest																																			package management	Dependency	Information	positive
21103	21102	1.18e+18	2019-10-16 14:18:00	0	0	@JamesCoyle95 @vuejs Likely an npm cache issue, as this package has been published for two hours. But I'm not sure whether it's the npm CDN cache or your local cache. Wait for some time and then try again?																																			package management	Bug report	Question	neutral
38417	38416	9.89e+17	2018-04-23 22:35:00	0	0	@blizzardcon1 @kammysliwiec @nestframework @angular I believe that's on purpose since v5 is still on beta and the v4 is the default npm package right now.																																			Notification	New release/ progress update	Information	neutral
38937	38936	1.07e+18	2018-11-30 18:39:00	2	0	@patrickbjohnson @SassCSS @mirisuzanne @OddBird @hearsparkbox Somewhat TBD, but so far the plan is that True will test the contents of a repo containing shareable patterns (i.e. a crop pattern, breakpoint mixin, flex utility classes, etc.) that can be imp																																			package management	Usage scenerio	Information	neutral
17987	17986	1.2e+18	2019-11-17 08:49:00	66	16	ðŸ‘¨â€ðŸ’» qnm 1.0.0 is finally out! Query the `node_modules` with fast and minimalistic output. ðŸ‘¨â€ðŸ‘¦â€ðŸ‘¦ Monorepo support ðŸ’­ `--why` a module is installed â˜¯ï¸ Works with npm &amp; yarn ðŸ¹ Fuzzy search of available modules https://t.co/BelYBdRwX0 Enjoy!																																			package management	Feature info	Information	positive
29201	29200	1.39e+18	2021-05-01 12:09:00	6	0	what is the best way to automatically re-run a command like `npm run` on file change? is it still nodemon?																																			package management	Usage scenerio	Question	neutral
26168	26167	1.38e+18	2021-04-20 13:57:00	1	0	Wanted to do some scripting with my Philips Hue bridge and obviously had to create a npm package for bridge discovery to easily get the brigde IP https://t.co/KWRt66fEkH																																			Notification	Media sharing	Information	positive
12579	12579	7.19e+17	2016-04-10 16:05:00	1	0	@bblfish npm does that very well.																																			Notification	Product promotion	Answer	positive
39400	39399	9.99e+17	2018-05-21 19:00:00	1	0	When `npm install` throws an error ðŸ˜† https://t.co/TixpJrJQpb																																			package management	Configuration	Information	negative
31524	31523	6.66e+17	2015-11-16 21:43:00	0	0	Does anyone by chance have an unused npm private account lying around? Want to add private modules to https://t.co/2hMLLHl1Va.																																			package management	Usage scenerio	Question	neutral
19461	19460	6.03e+17	2015-05-26 13:17:00	1	2	Cut-release - tool for publishing new npm releases and git tags automagically https://t.co/CSFvgPdDUw #nodejs #development																																			Notification	New release/ progress update	Information	neutral
25439	25438	1.04e+18	2018-09-13 19:11:00	1	2	Next Generation #NodeJS Package Management https://t.co/8VdhAlXS0h #js #javascript #npm #npx																																			Notification	Media sharing	Information	positive
15428	15427	6.77e+17	2015-12-17 00:22:00	2	2	diogenes now on npm! https://t.co/2Ufkwi0CJY https://t.co/pKNFNNOQhy #js #nodejs																																			Notification	Media sharing	Information	positive
26277	26276	3.54e+17	2013-07-08 13:12:00	0	0	Published to npm: "grunt-montage". A Grunt plugin to generate CSS sprites and their corresponding stylesheets. https://t.co/jKPA5AXNpR																																			package management	Feature info	Information	positive
32618	32617	1.1e+18	2019-02-19 00:41:00	0	0	The latest Michael Granados ~ DiÃ¡rio! https://t.co/8d7gXMvb28 Thanks to @npmjs @affonsosolano @cbjroficial #spfc #superarquivo																																			Notification	Media sharing	Information	neutral
14311	14310	1.08e+18	2019-01-02 17:17:00	3	0	@iamdevloper You can see the bottom half of the iceberg with Package Phobia. Try it out before you npm install any package ðŸ˜Ž https://t.co/dYcrYZm258																																			Notification	Product promotion	Information	positive
1342	1342	1.08e+18	2018-12-26 08:54:00	1	1	https://t.co/lncg7hp3tY for anyone cares this @npmjs module is working either with @nodejs or #IotJs (from git) ... have fun more hints at https://t.co/6SQpeyKQg9 https://t.co/PtFTlvLR8u																																			Notification	Media sharing	Information	neutral
3486	3486	6.06e+17	2015-06-02 16:10:00	0	0	Just published a prerelease of our UI Kit to our @npm enterprise http://t.co/weRmFPHI6s																																			Notification	New release/ progress update	Information	positive
2332	2332	9.09e+17	2017-09-15 13:48:00	5	2	Using @typescriptlang and @LevelDB? Levelup@2-rc3 introduces full type support! npm install levelup@2.0.0-rc3 leveldown encoding-down https://t.co/lVEwyNQ9ff																																			package management	Feature info	Information	positive
13998	13997	1.02e+18	2018-07-06 11:47:00	2	0	@LukyVJ @algolia I would love to hear some insights about architecture, scaling, versioning and testing. And how many people are working on it? We for example are using BEM / Atomic architecture with versioning on a component level and distributing via n																																			package management	Usage scenerio	Question	neutral
12732	12732	9.4e+17	2017-12-10 17:54:00	0	0	I don't know why but I check the value of bitcoin almost every day, so, I made this tool which makes my work easier. https://t.co/7bd6MfXUsi #Nodejs #javascript #npm #Bitcoin #Github https://t.co/k43EaOPCEW																																			Notification	New release/ progress update	Information	positive
523	523	1.05e+18	2018-09-27 02:35:00	1	0	Also, please use $ npm i -g bookiza@1.0.0-beta.2 because so much is broken at the moment. ðŸ™																																			package management	Usage scenerio	Information	negative
3197	3197	1.26e+18	2020-04-29 13:10:00	0	0	@getify @dshaw @ethomson @npmjs Sending my reply as screenshot below, far exceeded tweet length and I don't want to spam you with split tweets. For more info on the referenced package.json field: https://t.co/NFLqsRgmXq https://t.co/C4TK4Vo1Lt																																			Notification	Media sharing	Information	positive
188	188	9.49e+17	2018-01-05 19:54:00	3	0	@juristr Yarn because the lock file works as I expect it to work. The npm lockfile however doesn't...																																			package management	Software comparison	Information	neutral
38196	38195	8.68e+17	2017-05-26 22:28:00	1	0	SerÃ¡ que essa nova versÃ£o do npm superou o yarn?																																			package management	Software comparison	Question	neutral
30952	30951	1.12e+18	2019-04-22 07:00:00	0	0	21 ways to improve productivity with npm | Creative Bloq https://t.co/a7E6o5NVkr																																			Notification	Media sharing	Information	positive
29050	29049	4.73e+17	2014-06-02 09:39:00	1	0	created a new #npm package to search class inside more #css file very useful to understand if your class is used! http://t.co/BVhxg4kynn																																			Notification	New release/ progress update	Information	positive
29789	29788	1.34e+18	2020-12-06 02:25:00	1	0	@brucel @SaraSoueidan You can always run npm install css-outline (I hope that doesn't exist)																																			package management	Usage scenerio	Information	neutral
34423	34422	9.8e+17	2018-04-01 11:29:00	1	0	I don't know why I haven't thought about this before, but to test Sozu I always have to start an HTTP server: alias tiny_http_server='cd /tmp &amp;&amp; npm i express &amp;&amp; echo "require(\"express\")().get(\"*\",(rq,rs)=&gt;{\n\trs.end();\n}).listen(1026)" &gt; http.js &amp;&amp; node http.js'																																			package management	Usage scenerio	Information	neutral
17556	17555	8.56e+17	2017-04-21 22:48:00	1	0	@jmeaspls Btw this is broken in yarn and npm																																			package management	Bug report	Information	negative
14523	14522	1.1e+18	2019-02-13 16:47:00	0	0	@ofrobots @nodejs @npmjs Oh, yeah, lots of room for improvement! I guess that would be the package-maintenance initiative. I think @mhdawson1 is/was helping run that.																																			package management	Feature request	Information	positive
9397	9397	9.28e+17	2017-11-08 21:26:00	3	1	@yoshuawuyts @_lrlna @mafintosh @davidmarkclem @substack npm install hat --save-dev https://t.co/koSlUESrer																																			package management	Configuration	Information	positive
24657	24656	7.17e+17	2016-04-04 00:54:00	1	0	Let's improve the #nodejs ecosystem and use immutable #npm packages! https://t.co/pYWLBABijk																																			Notification	Media sharing	Information	positive
6886	6886	1.14e+18	2019-06-14 18:44:00	1	0	@bitandbang @npmjs Ah, gotcha. I have used jFrog and Azure but only for private pkgs, not for caching public. Although from my experience jFrog uptime is noticeably lower than npmjs uptime (counting issues per month etc).																																			package management	Usage scenerio	Information	positive
24564	24563	1.33e+18	2020-11-10 07:43:00	1	0	@benmvp You could even change the application focus back to terminal: $ npm run build &amp;&amp; open -a Terminal Iâ€˜m sure there are non-macOS equivalents to this â˜ºï¸																																			package management	Build	Information	neutral
32003	32002	1.41e+18	2021-07-06 20:24:00	0	0	@naugtur @kornelski @nodejs @npmjs This could potentially be a nice enhancement to the npm upgrade discussions that have been happening.																																			package management	Feature request	Information	positive
35880	35879	1.04e+18	2018-09-24 03:44:00	0	0	I've just noticed that this month Balloon.css just hit 10k weekly downloads mark on @npmjs. Thanks for using it! ðŸ™Œ https://t.co/nE2rvhFK2B https://t.co/aFrCyzeQwp																																			Notification	Product promotion	Information	positive
21751	21750	9.77e+17	2018-03-21 21:03:00	1	0	umm - npm install -g express-generator																																			package management	Configuration	Information	neutral
34973	34972	7.12e+17	2016-03-23 00:37:00	1	0	In all seriousness if you're relying on the public npm registry for your production builds you kiiind of brought this on yourself a little																																			package management	Usage scenerio	Information	negative
10951	10951	1.41e+18	2021-06-17 06:18:00	1	0	@turborepo @npmjs @pnpmjs I guess you reprioritised? ðŸ˜… Very happy to hear! https://t.co/nYilBwWDmf																																			package management	Feature info	Question	positive
33366	33365	1.27e+18	2020-06-16 06:57:00	0	0	Did you know that you can use `import foo` directly in your js files now? How about creating your own custom html elements, complete with lifecycle hooks? Instead of npm'ing a thing, have you tried unpkg?																																			package management	Usage scenerio	Question	neutral
28839	28838	1.24e+18	2020-03-16 17:27:00	5	1	ï¼ï¼ï¼ / â€œnpm is joining GitHub - The GitHub Blogâ€ https://t.co/yShiV3O6AW																																			Notification	Media sharing	Information	neutral
18404	18403	9.8e+17	2018-03-30 16:22:00	0	0	@crandycodes @JavaScriptDaily @nodejs @brianleroux for a long time, there was a bug in @npmjs where they didn't report download stats for scoped packages, but since those days are behind us, i can't find any meaningful difference.																																			package management	Bug report	Information	negative
24263	24262	1.31e+18	2020-09-18 22:06:00	0	0	@pshomov Yeah 10s of MBs seems like a lot. My guess is the upstream dependency is shipping everything to npm rather than the bare minimum. Is your issue that this is ending up in a docker container somewhere? Have you thought about bundling your server c																																			package management	Dependency	Question	neutral
1253	1253	4.33e+17	2014-02-11 17:06:00	1	0	Wow: @npmjs just closed a $2.6M seed round w/ @trueventures @puneet324 @jevon @gavinuhma @photomatt @charlesbeeler http://t.co/tjt8LHlcpo																																			Notification	Product promotion	Information	positive
26364	26363	1.2e+18	2019-11-28 02:42:00	2	1	Between @github Sponsors, npmâ€™s fund command, these kinds of grants, and other open source funding avenues that seem to be popping up, I wonder if maintainers themselves already see any change in sustainability prospects? https://t.co/qjbkrmM1vx																																			Community related	Community info	Question	neutral
10804	10804	1.4e+18	2021-05-26 14:15:00	5	2	Version control your computers with #git using #Dotfiles! Then you can sync multiple computers and also setup your computer in minutes perfectly every time with all the vscode plugins, brew packages, npm packages and more! https://t.co/r4tBbd3tUF #brew #npm #vscode #github																																			Notification	Product promotion	Information	positive
15768	15767	1.28e+18	2020-06-25 04:50:00	0	1	@qwelias @pnpmjs @rushstack Long story short - never use npm start or something to run the application in production, use node - nodejs is able to register handlers for signals and respond to them, but it doesnâ€™t forward them to other processes. You en																																			package management	Usage scenerio	Information	neutral
3869	3869	1.15e+18	2019-07-23 15:04:00	3	0	@rickhanlonii Oh no now we have to install every npm package you talk about																																			package management	Configuration	Information	neutral
35883	35882	7.64e+17	2016-08-11 08:18:00	4	3	First npm packages, Done! Thanks for the awesome Workshop @kentcdodds at @FrontendMasters. Take a look here -&gt; https://t.co/ezncTzcyn4																																			Notification	Media sharing	Information	positive
10631	10631	1.29e+18	2020-08-06 15:12:00	0	0	@ariefr23 @npmjs @npmstatus Great, thanks for confirming ðŸ™ðŸ¼																																			package management	Bug report	Answer	positive
15215	15214	6.04e+17	2015-05-28 11:23:00	0	0	@mortendk @nod_ package.json and webpack.config.json is all I have now (package.json has a simple script). 'npm install' then 'npm run dev'																																			package management	Configuration	Information	neutral
17409	17408	1.32e+18	2020-10-12 20:52:00	0	0	@slightlylate a walled garden of thoroughly vetted and thus blessed npm modules																																			package management	Usage scenerio	Information	neutral
7343	7343	7.36e+17	2016-05-26 16:04:00	0	0	Publishing Your First Package to npm https://t.co/AhGllfZOrp #javascript https://t.co/y9ogliNfd2																																			Notification	New release/ progress update	Information	positive
7522	7522	9.81e+17	2018-04-02 23:14:00	5	2	Just published ffmpeg-generate-video-preview, a module and CLI to generate an attractive image strip or GIF preview from a video! ðŸŽ‰ https://t.co/57S6cM7Lz4 #javascript @JavaScriptDaily #ffmpeg #gifski @kornelski #gifs #NodeJS @npmjs https://t.co/bRBtNGS8D2																																			Notification	New release/ progress update	Information	positive
11402	11402	1.19e+18	2019-11-08 05:34:00	0	0	@npmjs is there a way to contact a package owner about acquiring their npm package name? There's no linked repo and there hasn't been any commits in over 3 years. #OpenSource #npm																																			Community related	Community info	Question	negative
13987	13986	1.4e+18	2021-05-29 16:27:00	1	0	How to Install Global #npm Packages on #Heroku https://t.co/NB1AhlnaMG																																			package management	Configuration	Information	neutral
31564	31563	1.01e+18	2018-06-28 18:54:00	15	0	@dan_abramov rm rf node_modules with npm install																																			package management	Configuration	Information	neutral
6377	6377	1.23e+18	2020-02-05 23:02:00	3	0	@tlakomy They'd been killing the express server/webpack and restarting it, so were getting cold webpack builds every time. I forget some details now (2 yrs ago), but heavy lifting was from npm-run-all. They were 90% of the way there, took like an hour of																																			package management	Build	Information	neutral
5681	5681	1.42e+18	2021-08-04 12:33:00	7	1	What is a good semantic version name for continuous canary releases (for each commit on main branch) Using this pattern currently, but I think npm is not so great at figuring out one canary version is before/after another (ignoring the publishing date) https://t.co/ZtS61abLPw																																			package management	Usage scenerio	Question	negative
12480	12480	5.4e+17	2014-12-03 06:13:00	0	0	dancing with javascript build systems - `npm uninstall gulp browserify &lt;multiple others&gt;`. `npm install webpack webpack-dev-server`																																			package management	Build	Information	neutral
12335	12335	9.5e+17	2018-01-06 23:58:00	2	0	@passy I was going to say that you could have stopped at "be careful installing anything from npm" but "be careful installing anything" seems like better advice																																			package management	Configuration	Information	negative
7627	7627	7.27e+17	2016-05-03 00:53:00	3	1	"build": "node -e \"require('./scripts/build')({ watch: true })\"", #npmscripts #npm #webpack #javascript																																			package management	Build	Information	neutral
2499	2499	1.33e+18	2020-11-17 23:00:00	0	0	@karoljmajewski I tried to keep it minimal but I think this still should work: https://t.co/zNkhxhNq18 If you know better ts playground with npm module support let me know. codesandbox sucks for node. it seems like code inteligence in repldoesn't work																																			package management	Feature info	Information	positive
26417	26416	1.2e+18	2019-11-18 20:54:00	2	0	@benawad97 A small curiosity - instead of `npx create-foo-bar` you can do just `npm init foo-bar` ðŸ¤ª																																			package management	Usage scenerio	Information	neutral
30954	30953	1.06e+18	2018-11-05 08:00:00	3	0	Understanding npm-link https://t.co/6Ji9GaFwhh																																			Notification	Media sharing	Information	neutral
15259	15258	1.39e+18	2021-05-12 21:09:00	3	0	Currently playing round with creating a @slackhq bot that encourages inclusive language and discourages swearing, itâ€™s a open source npm package which can be found at https://t.co/QkDIDNhZKV																																			Notification	Media sharing	Information	neutral
29506	29505	1.06e+18	2018-11-14 22:42:00	1	0	@hjharnis @scottbuscemi @npmjs Ok, if you have only one server running your application then sure this is a fast process. But you're introducing a runtime dependency on your server/VM. So the runtime environment is not isolated to the application itself,																																			package management	Dependency	Information	neutral
33796	33795	7.66e+17	2016-08-17 07:51:00	0	0	@Spotify data fetcher https://t.co/pQNh53XMB5 #npm #js																																			Notification	Media sharing	Information	positive
1155	1155	7.43e+17	2016-06-15 20:06:00	0	0	@tomscott npm is lowercased by the way																																			package management	Feature info	Information	neutral
38933	38932	1.06e+17	2011-08-24 20:30:00	0	0	@npmjs n/m I'm an idiot and missed a comma in my package.json file :|																																			package management	Bug report	Information	negative
19426	19425	7.87e+17	2016-10-13 20:39:00	0	0	npm install -g npm@next E fim do â€œEventEmitter memory leak detected.â€																																			package management	Configuration	Information	neutral
17100	17099	4e+17	2013-11-11 08:09:00	0	0	@mikitotakada What @npmjs data analysis was @dshaw referring to? I'm interested.																																			package management	New release/ progress update	Question	neutral
23098	23097	1.33e+18	2020-12-01 02:35:00	1	0	@simped Or you could use the ngrok-dns npm package https://t.co/H7hofZTM5o																																			package management	Feature info	Information	neutral
4552	4552	1.13e+18	2019-05-11 07:56:00	10	0	And if you still wonder: npm's value was their brand. Not the registry, not the client, but the fact that the words "npm" are in your brain. They were fine with Yarn at the beginning because we were tiny, but not if we take 50% (or 30%, whatever) of the marketshare.																																			package management	Software comparison	Information	neutral
18149	18148	1.38e+18	2021-04-10 14:30:00	10	4	Integrating and configuring #KomitoAnalytics to the websites has become much easier than ever with #npm package! #Analytics #WebAnalytics #measure https://t.co/PCiiJGTlFk																																			package management	Configuration	Information	positive
7338	7338	1.26e+18	2020-05-11 20:05:00	2	0	Such a mix of emotions when you just figure out that your problem is that your @npmjs cache was just corrupted. ðŸ˜¢ Goodbye morning. I'll never get you back... ðŸŽ‰ But now it's working!!																																			package management	Usage scenerio	Information	negative
12146	12146	9.4e+17	2017-12-12 00:11:00	0	1	Today's lesson learned: npm login creates a brand new user if the username does not exist. A mind blowing trap for companies with a private registry. One mistake and your private code goes online. #npm #nodejs																																			package management	Usage scenerio	Information	positive
5671	5671	9.92e+17	2018-05-04 11:10:00	0	0	@skore_de @bitemyapp Iâ€™ll def check it out. However â€œcode in the systemâ€ needs a clearer definition. Also: thereâ€™s a lot of npm packages that accidentally include files that is unnecessary. Iâ€™ve made that mistake myself and published a package w																																			package management	Feature request	Information	negative
16927	16926	1.29e+18	2020-07-25 20:49:00	0	0	@hswolff @code (Beside --inspect, --inspect-brk and --debug triggers the auto attaching debugger as well. Maybe reload VScode window after change the setting or simply not run `npm start` from the integrated terminal to avoid auto attaching)																																			package management	Usage scenerio	Information	neutral
14669	14668	9.72e+17	2018-03-08 02:47:00	1	0	@kentcdodds npm-run																																			package management	Usage scenerio	Information	neutral
27352	27351	1.23e+18	2020-02-28 08:19:00	7	0	$ npm uninstall @angular/core $ npm uninstall -g @angular/cli $ npm install react https://t.co/kWWZsgdWtZ																																			package management	Configuration	Information	neutral
28685	28684	1.2e+18	2019-11-25 16:03:00	0	0	@typescript You'd be able to include your own types (any, no pun intended) thanks to @typescript and you'll get autocompletion for it. I'm testing this right now but it's available under the "next" tag in @npmjs :)																																			package management	Feature info	Information	positive
12618	12618	1.42e+18	2021-08-02 08:30:00	3	0	It's interesting to see how security research impact various lang ecosystems due to secure coding implementation For example, the March SSRF vulnerability of npm's netmask package (https://t.co/zrATP37Vbk) was later discovered impacting PyPI's ipaddress https://t.co/D6Ru6gEtop																																			Notification	Media sharing	Information	neutral
6554	6554	1.15e+18	2019-07-26 05:32:00	1	0	@taillogs @arcanis &gt; It also doesn't flatten dep tree pnpm install --shamefully-flatten																																			Notification	Product promotion	Information	positive
13611	13611	7.13e+17	2016-03-23 18:40:00	2	1	@BenLesh @getify npm could allow people to remove all owners of a repo without passing it to someone else? And https://t.co/46bY9OAzIo it.																																			package management	Feature request	Question	neutral
38978	38977	9.26e+17	2017-11-03 15:56:00	0	0	Self-signed certificate for development use, generated using openssl. Expires in 4754-06-06. https://t.co/dMTVIUPlIh #npm																																			package management	Feature info	Information	neutral
15308	15307	5.24e+17	2014-10-20 09:52:00	6	4	just pushed the missed @shufflerfm API wrapper for node.js to @npmjs - https://t.co/JUaVovNiYX â€¦ #nodejs /cc @marcelcorso																																			Notification	New release/ progress update	Information	positive
6524	6524	1.4e+18	2021-05-23 12:34:00	0	0	@pnpmjs Since you plan to wrap all of pnpm in Rust, you could use structopt or clap to standardized argument parsing for the whole JavaScript code, shell completions provided by Rust would also be faster.																																			package management	Feature info	Information	positive
38297	38296	8.73e+17	2017-06-07 23:02:00	0	0	Docker Recipes Update: Speed Up npm install In Mounted Volumes - https://t.co/ZeU1sqVLVE																																			Notification	Media sharing	Information	neutral
17795	17794	9.93e+17	2018-05-07 11:47:00	1	0	@rezoner What's the benefit on setting up such file instead of a npm script like this ? // package.json start: "node [your_entryfile]" &gt; npm run start																																			package management	Configuration	Question	neutral
33695	33694	1.23e+18	2020-02-08 21:48:00	0	0	@zachcodes @bitdev_ Yeah, that or libs that get deprecated or changed in a way that an npm/yarn install raises erros and does not finish installation due to version mismatch																																			package management	Configuration	Information	neutral
1078	1078	1.28e+18	2020-07-15 17:11:00	1	0	@AdamRackis @nomadtechie @Rich_Harris @dmitriid @brianleroux @eisaksen @slightlylate @ljharb Nah, you'll npm install a react version instead except it's not Suspense ready which you won't figure out until the week before release so you spend your last day																																			package management	Configuration	Answer	negative
14887	14886	2.52e+17	2012-09-30 10:01:00	0	0	@izs Could you please either remove tako-cookies from npm or merge https://t.co/WjIBKgQE ? It's currently not usable at all.																																			package management	Bug report	Question	negative
38058	38057	1.26e+18	2020-05-07 10:22:00	0	0	@cjpatoilo actually what even is pnpm ðŸ˜…																																			Other	Satire	Question	neutral
16499	16498	1.04e+18	2018-09-15 08:08:00	3	3	react-app-rewire-yaml now integrates with yaml-lint-loader I think it was worth it. ðŸ¤– https://t.co/HyvgBxXeFz #nodejs #npm #reactjs #react #frontend #webdeveloper #javascript																																			package management	Feature info	Information	positive
4403	4403	1.3e+18	2020-09-03 14:18:00	0	0	@ZoltanKochan @hvksmr1996 @pnpmjs I prefer to keep the per-step pipeline, it makes the bar easier for external contributors, and I feel like a step-by-step output is perhaps less confusing for the user when problems happen.																																			package management	Usage scenerio	Information	positive
4191	4191	1.13e+18	2019-05-11 02:25:00	1	0	@jordwalke @tolmasky @github No, the GitHub registry scopes are tied to GitHub user/org handles. It's totally separate from the package scopes in the npm registry. Brand new namespace. As to whether packages can depend on packages from multiple registrie																																			package management	Feature info	Answer	neutral
37993	37992	1.23e+18	2020-02-21 07:58:00	12	2	hey @schoutenk @pmuessig @wouter_lemaire and Pascal W.: you all have some incarnation of a #UI5 tooling proxy on npm - what about combining them into a single npm package?!? Please :) Suggestion: mergeâ€™em all into https://t.co/8KQA90eyEf !																																			package management	Feature request	Question	neutral
31776	31775	4.62e+17	2014-05-01 20:27:00	3	0	Easy Switching Between Public and Private npm Registries http://t.co/8j0HXqB1HO via @StrongLoop #nodejs #npm																																			Notification	Media sharing	Information	positive
16948	16947	1.36e+18	2021-02-01 20:42:00	0	0	@jasnell Kind of ðŸ™‚ it will be way much handy to build microservices and etc. instead of dealing with pile of polyfills from npm																																			package management	Build	Information	neutral
34481	34480	1.4e+18	2021-05-24 15:32:00	0	0	If, like me, you have wasted minutes cherry picking version updates to your npm packages, this interactive mode should really help https://t.co/BzZwZwq811																																			Notification	Media sharing	Information	positive
15400	15399	1.22e+18	2020-01-25 18:41:00	0	0	@harryfinn Other than checking it out when it launched, Iâ€™ve avoided Yarn until literally 4 days ago! I prefer to be as vanilla as possible with core stuff, like npm. I hopped over to Yarn 1 because it seemed to handle monorepos more smoothly than Lerna																																			package management	Software comparison	Information	neutral
3676	3676	1.25e+18	2020-04-22 09:28:00	0	0	Any @npmjs equivalent command to @yarnpkg `upgrade-interactive`?																																			package management	Usage scenerio	Question	neutral
28648	28647	9.99e+17	2018-05-22 07:23:00	0	0	.@npmjs is down (kinda) https://t.co/GqZY5VmZJL https://t.co/S6vCWbuMWN																																			Notification	Media sharing	Information	negative
10566	10566	1.18e+18	2019-10-10 14:50:00	18	1	Last but not least, thanks @hacktoberfest and @npmjs for helping promoting the Open Source Montreal Meetup â¤ï¸ thanks @msdevCA for food ðŸ• @digitalocean and @ThePracticalDev for all stickers and swag ðŸ˜ https://t.co/Hlva2kNX7A																																			Community related	Community info	Information	neutral
27991	27990	1.11e+18	2019-04-05 18:58:00	0	0	@DrMowinckels Hmm, I wasn't aware an online account was needed? Which installation method did you use? conda? npm? Standalone binary?																																			package management	Configuration	Question	neutral
14589	14588	1.11e+18	2019-03-15 18:49:00	0	0	@bitandbang @yarnpkg @npmjs â€œIf you support both yarn and npm...â€ As a package author, I donâ€™t â€œsupportâ€œ any packager. I specify my dependencies and rely on those tools to install them in a manner consistent with how Node resolves packages. Pac																																			package management	Configuration	Information	neutral
32050	32049	3.34e+17	2013-05-12 11:42:00	0	0	@maracuja should have an npm package ready very soon! I'll give you a shout																																			Notification	New release/ progress update	Information	positive
4399	4399	1.3e+18	2020-09-08 21:44:00	1	0	@joshmanders @shellscape @ZoltanKochan @pnpmjs No, but you shouldn't brush off one maintainer showing frustration due to a perceived lack of appreciation. We're all happy to debate about OSS sustainability, but somehow forget that the first drive behind O																																			Notification	General news	Answer	negative
17050	17049	5.28e+17	2014-10-30 21:22:00	0	3	The #npm repository now has more than 100,000 modules! #nodejs #javascript http://t.co/Z8cusV3feA																																			Notification	Product promotion	Information	positive
28481	28480	4.34e+17	2014-02-12 08:49:00	0	0	https://t.co/fYOstFzivf sad to see npm publish -f go, saved me a few times after bad release. with @jdalton on this, not a real problem.																																			package management	Feature info	Information	negative
8878	8878	1.09e+18	2019-01-25 06:45:00	1	0	@oleg008 Unique packages as listed on npm homepage.																																			package management	Usage scenerio	Answer	neutral
800	800	5.23e+17	2014-10-17 22:18:00	0	0	@rvagg @othiym23 @npmjs They need to be full urls. npm registry is not content addressable, cant be fixed. shrinkwrap is only for apps.																																			package management	Usage scenerio	Information	neutral
23622	23621	1.31e+18	2020-10-05 22:45:00	0	1	Four npm packages found uploading user details on a GitHub page https://t.co/PqnHfycYpw																																			Notification	Media sharing	Information	negative
29484	29483	8.03e+17	2016-11-28 09:49:00	0	0	npm install just insn't all... https://t.co/hE7np26HeO																																			package management	Configuration	Information	neutral
38268	38267	1.02e+18	2018-07-26 20:03:00	2	0	@btcbenbee https://t.co/kh5sZEFEn1 npm package for bitcoin lightning in nodejs.																																			Notification	Media sharing	Information	positive
27920	27919	8.19e+17	2017-01-11 20:25:00	1	0	@TheLarkInn What are the tags required for a #Webpack plugin to appear in the plugin list? are these npm keywords?																																			package management	Usage scenerio	Question	neutral
5024	5024	1.33e+18	2020-11-21 11:30:00	13	0	â€œnâ€ my package manager for node â€”â€” n () { if [ -f "package-lock.json" ] then npm $* elif [ -f "yarn.lock" ] then yarn $* else pnpm $* fi } â€”â€”																																			package management	Usage scenerio	Information	neutral
20762	20761	1.28e+18	2020-07-03 19:17:00	1	0	@PaulieScanlon @irreverentmike This probably doesnâ€™t work as npm install is at root. Not on the directory directory with the source code																																			package management	Configuration	Answer	neutral
7125	7125	1.33e+18	2020-11-14 00:39:00	5	0	`npm i` is for lazy cats `brew install` takes way more time https://t.co/16NMnxauud																																			package management	Usage scenerio	Information	neutral
2091	2091	1.08e+18	2019-01-08 17:59:00	3	0	xterm.js 3.10.1 is out, includes a security fix and a bug fix around special keys printing their names to the terminal https://t.co/B2Jiw6pcav #npmjs																																			package management	Feature info	Information	neutral
16799	16798	1.36e+18	2021-02-04 11:49:00	1	0	The first release candidate for this is just waiting on us to figure out who owns @graphiql npm org https://t.co/3o97V9Cq63																																			Notification	New release/ progress update	Information	positive
17954	17953	1.36e+18	2021-02-13 02:28:00	1	0	@terabaud Advantages: - Each repo can be managed on its own too, when needed. - individual repos allow npm install to pull from git (monorepos miss this feature). Makes it easy for consumers to fork, modify, and consume without having to publish their ow																																			package management	Feature info	Information	neutral
18545	18544	1.34e+18	2020-12-17 19:46:00	0	0	@homer0 @verdaccio_npm Long ? Short? Micro ? What would you think might have more engagement?																																			Community related	Community event	Question	neutral
20485	20484	1.38e+18	2021-04-14 20:47:00	4	0	You can now do npm set-script start "nw .", or any other command &amp; script name to add it to your package.json. This feature is based on an RFC I made a year ago. available in npm 7.1 (Node 15.5). Shoutout to YashSingh1, a High Schooler that implemented it. https://t.co/ueaE5bErm6																																			package management	Feature info	Information	neutral
28654	28653	8.37e+17	2017-03-02 12:39:00	1	0	@nodejs @npmjs I hate managing my virtual environments. Npm got this really right with package.json																																			package management	Configuration	Information	neutral
30616	30615	1.11e+18	2019-03-11 19:43:00	1	0	âš¡ Worked on the CLI in @maizzlemail today - added automatic `npm install` when creating a new project. And yes, you'll be able to use any starter with `maizzle new`, not just the default one ðŸ¤™ #emailgeeks https://t.co/9QJ8fxNXKp																																			package management	Usage scenerio	Information	positive
31482	31481	9.98e+17	2018-05-20 15:12:00	5	0	On the Raspberry Pi Zero npm 5.6 is a massive improvement over 3.10.3 `npm install` for my project was taking over an hour. It is now down to 2.5 minutes! ðŸŽ‰																																			Notification	Product promotion	Information	positive
23698	23697	1.03e+18	2018-08-11 22:14:00	1	0	Release 0.17.0 of https://t.co/8tosTn5g3k Can get detailed individual bout information. Get/set cookies for later use. Get results of fights by division/country #boxrec #boxing #NodeJS #javascript #npm																																			Notification	New release/ progress update	Information	neutral
26074	26073	1.26e+18	2020-05-23 01:01:00	1	0	1/ Scary @npmjs story with a funny twist I wanted to install version 1.1.0 of some package but I mistyped the command. This means that I install two packages, the latest version of the one I wanted and some package called 1.1.0. https://t.co/3qwRt4YXeZ																																			package management	Configuration	Information	negative
27493	27492	9.89e+17	2018-04-24 00:56:00	0	0	Read: The new npm CLI: a year in review; or, what you may have missed! https://t.co/WBhPMOafXS																																			Notification	Media sharing	Information	neutral
31664	31663	8.68e+17	2017-05-25 16:07:00	0	0	@jackmcdade Create an npm module and submit your phone number that way.																																			package management	Usage scenerio	Information	neutral
31490	31489	5.38e+17	2014-11-26 09:33:00	0	0	@aerotwist @phuunet Can you install HTML thru npm? If not, I'm not interested																																			package management	Configuration	Question	neutral
33861	33860	9.44e+17	2017-12-20 20:26:00	1	0	@DanielRufde No gulp/grunt (npm+webpack). Cordova build take forever and Docker is no fun to use either. My MBP is mid 2012. I think thatâ€™s more relevant. :D																																			package management	Build	Information	neutral
34753	34752	6.09e+17	2015-06-11 15:31:00	0	0	@ericlaw A few examples would be GitHub, Feedly, and npm. The basic functionality is free but users can pay for pro/private features.																																			package management	Feature info	Information	neutral
12996	12996	9.87e+17	2018-04-18 23:13:00	0	0	ãƒ¡ãƒ¢ã€‚"wasm-pack is a tool for assembling and packaging Rust crates that target WebAssembly. These packages can be published to the npm Registry and used alongside other packages" https://t.co/aLzosn09SI																																			Notification	Media sharing	Information	neutral
24109	24108	1.1e+18	2019-02-21 22:11:00	6	3	Node.js node-oracledb patch release 3.1.2 is now out on npm for your Oracle DB needs https://t.co/2eY53RHFVx Changes are in https://t.co/LDiho3lZtF #oracle #database #nodejs #javascript																																			Notification	New release/ progress update	Information	neutral
11940	11940	2.82e+17	2012-12-20 12:35:00	7	12	The command every JavaScript developer should know: npm xmas :) || #nodejs																																			package management	Usage scenerio	Information	neutral
29717	29716	9.15e+17	2017-10-03 16:55:00	2	0	`npm start -- --reset-cache-me-outside` #reactnative																																			package management	Usage scenerio	Information	neutral
11284	11284	7.41e+17	2016-06-09 13:39:00	0	0	@DavidDarnes Idea for a new installation, sit everyone in a dark room with a projector and run `npm i &amp;&amp; rm -rf node_modules` on repeat.																																			package management	Configuration	Information	neutral
30529	30528	1.36e+18	2021-02-11 20:47:00	26	5	I'm starting to realize what bugs me about this pile of "modern web" technologies (JS frmwrks, builders, webpacks &amp; TailwindCSS'es) The dinosaur-hacker-control-freak in me *really* needs to know what happens under the hood, but npm-packages just keep saying "duuude we got this"																																			package management	Usage scenerio	Information	negative
2844	2844	7.15e+17	2016-03-30 19:25:00	1	0	#teamboris is taking part in the #npm ecosystem adding a #redux #effects library https://t.co/rlzOkJfcgv																																			Notification	Media sharing	Information	positive
38730	38729	1.29e+18	2020-07-24 15:00:00	1	0	@PetoLisy @npmjs It would be a super delightful experience if npm nudges the customer into installing it correctly. Maybe they've done that but I've missed it when setting it up...																																			package management	Configuration	Information	neutral
27534	27533	1.31e+18	2020-09-13 15:40:00	0	0	@waldekm @climicrosoft365 Hmm, that is bizarre ðŸ¤” If you donâ€™t specify your own Dockerfile/devcontainer.json file, Codespaces will detect a Node project and run npm/yarn install automatically. Out of curiosity: what command did you run in order to man																																			package management	Usage scenerio	Question	neutral
5715	5715	1.36e+18	2021-02-19 09:40:00	0	0	@scottmathson @mahemoff @Scott_Dayman @zackbloom Are saying it's slow to write or slow at runtime? I wouldn't have thought performance was that much of a concern for a background job. I've just used whatever was to the npm package in the past.																																			package management	Usage scenerio	Question	neutral
31845	31844	7.44e+17	2016-06-18 15:10:00	0	0	@brianpmangan this is the biggest gap in fan evaluation of trades.																																			Notification	General news	Information	neutral
24162	24161	1.15e+18	2019-07-17 20:30:00	19	6	Just published @azure/cosmos v3 to npm! Lots of new stuff in this major release so I wrote up some notes and a migration guide https://t.co/rsfuaGY6hn																																			Notification	New release/ progress update	Information	positive
14804	14803	3.56e+17	2013-07-13 15:12:00	0	0	npm ERR! weird error 1 // nice first impression with node.js #lol																																			package management	Bug report	Information	neutral
36513	36512	1.34e+18	2020-12-22 17:15:00	1	0	@zkat__ mkdir projectName cd projectName mkdir source touch source/Server.tsx touch source/Client.tsx npm init -y npm i -D esbuild react react-dom @types/react @types/node @types/react-dom "Done" ðŸ˜…																																			package management	Usage scenerio	Information	neutral
24444	24443	4.35e+17	2014-02-15 17:27:00	0	0	So far npm-workspace really saved my days when dealing with so many private/local modules																																			package management	Usage scenerio	Information	positive
7082	7082	9.8e+17	2018-03-30 18:07:00	0	0	@katie_fenn The new npmjs site looks awesome. I do have a few performance nits to pick though. Is there a public repository where I can submit PR's?																																			Notification	Product promotion	Question	positive
22620	22619	1.42e+18	2021-07-19 10:09:00	0	6	ðŸ“¦ Package of the Day detectrtc https://t.co/d2wDqXvHyg A tiny JavaScript library to detect WebRTC features e.g. speakers, microphone or webcam, screen capturing, number of audio/video devices etc #javascript #nodejs #npmPackageOfTheDay #100DaysOfCode https://t.co/UCJ7Zi945z																																			package management	Feature info	Information	positive
31220	31219	1.25e+18	2020-04-09 14:54:00	3	3	Updated stylelint-color-format to support custom messages. Version 1.1.0 available on npm: https://t.co/2Iqqu8CcQp #nodejs #npm #javascript #stylelint																																			Notification	New release/ progress update	Information	positive
2460	2460	9.33e+17	2017-11-22 16:11:00	1	0	@haroenv @cdnjs nope, we don't record all the info about if a lib has npm pkg, if you want the libraries with npm auto-update enabled which means it contains npm name, I can help.																																			package management	Usage scenerio	Information	neutral
20977	20976	4.77e+17	2014-06-12 05:46:00	3	1	Dun dun dun.. @npmjs Wombat unmasked! @rockbot #wdu http://t.co/rAIuvK31dt																																			Notification	Media sharing	Information	positive
15602	15601	1.35e+18	2021-01-19 03:33:00	2	0	@ChanaMessinger @patio11 @dbenamy @NathanpmYoung Others on my radar @ccgirl / Texas : https://t.co/1vNhkZZdJG																																			Notification	New release/ progress update	Information	neutral
18454	18453	1.04e+18	2018-09-11 12:18:00	0	0	The handling of 2FA (two factor auth) in @npmjs with np is awesome! Creating a new release and pushing it to GitHub and NPM is so convenient. https://t.co/R6XFn83JSi Thank you @sindresorhus and every contributor! https://t.co/tKYePQTEv4																																			package management	Feature info	Information	positive
6869	6869	1.2e+18	2019-12-09 23:46:00	4	0	I just learned about "npm fund". I can finally make millions of dollars with my open source npm packages! ðŸ¤‘ @npmjs @darcy #OSMtl																																			package management	Feature info	Information	neutral
10693	10693	5.76e+17	2015-03-11 20:17:00	2	0	You can still install devDependencies with NODE_ENV set to production if you've run `npm config set dev` #nodejs																																			package management	Configuration	Information	neutral
14567	14566	1.37e+18	2021-03-02 17:52:00	0	0	@DaneCreekPhoto @npmjs @gulpjs I have no experience with that, but use similar packages with success.																																			package management	Usage scenerio	Information	positive
18407	18406	9.56e+17	2018-01-24 19:31:00	0	0	@npm_support this issue was closed 2 years ago because it was out of scope for the next 6-12 months. Can it be reopened for visibility and reprioritization? https://t.co/s3j9Lgw3E5																																			Notification	Media sharing	Question	neutral
11928	11928	1.09e+18	2019-01-25 01:51:00	1	0	@Dayhaysoos I remember googling â€œpublish typescript module on npmâ€. Thatâ€™s how I got started. I donâ€™t have a specific article at hand but I can definitely help you if you have questions.																																			package management	Usage scenerio	Answer	neutral
33264	33263	8.29e+17	2017-02-09 00:43:00	2	0	01:43AM, het uur waarop normale mensen slapen maar ik een npm module release https://t.co/Cb9XXIojIu																																			Notification	New release/ progress update	Information	neutral
29704	29703	1.16e+18	2019-08-23 13:19:00	1	0	pnpm vs Yarn: monorepo node_modules by @ZoltanKochan https://t.co/5UIPeCuFXl																																			package management	Software comparison	Information	neutral
10543	10543	1.23e+18	2020-03-03 14:50:00	2	0	@sseraphini you should mention upcoming support to workspaces on npm@7: https://t.co/zSHMELgzLr ðŸ˜Š																																			package management	Feature info	Answer	neutral
20915	20914	9e+17	2017-08-23 20:57:00	0	0	Jokes de Papa https://t.co/jknpmdqCoh via @youtube																																			Notification	Media sharing	Information	neutral
21342	21341	1.41e+18	2021-07-08 16:56:00	2	0	@swyx @dan_abramov npm itself also does this =p which was always an aspect of not-dogfooding that was concerning, but it was a way to avoid the bootstrapping problem																																			package management	Usage scenerio	Information	neutral
19925	19924	5.99e+17	2015-05-15 10:43:00	0	2	An npm package I used was completely removed from npm repo and from github. How do you manage this situations?																																			package management	Usage scenerio	Question	negative
2518	2518	7.26e+17	2016-04-30 16:45:00	0	0	https://t.co/q7iKiCWBt7 it's scary how easily #ansible #galaxy package can be compromised. #npm fixed it recently...																																			Notification	Media sharing	Information	neutral
22340	22339	1.34e+18	2020-12-16 06:05:00	9	0	Thanks to @dSebastien's improvements, the InfoQ @asciidoctor book template now has a much smoother build process. Powered by @gradle and @nodejs. Try it out! git clone git@github.com:mraible/infoq-mini-book.git cd infoq-mini-book npm start https://t.co/0wDljFej5r #asciidoctor																																			package management	Build	Information	neutral
16899	16898	8.87e+17	2017-07-17 17:46:00	0	0	@npm_support Aha... Maybe add a simple dynamic check on the page to indicate there might be an issue when the registry is unreachable from the client?																																			package management	Feature request	Question	neutral
31975	31974	1.42e+18	2021-08-04 17:14:00	14	3	thinking again about how amazingly lucky we are to have @verdaccio_npm in the ecosystem																																			Notification	Product promotion	Information	positive
3301	3301	8.49e+17	2017-04-04 23:54:00	0	0	npm 5 updates look great https://t.co/s2Py50v0XQ																																			package management	Feature info	Information	positive
22955	22954	6.73e+17	2015-12-05 10:34:00	1	0	Fixing npm permissions | npm Documentation https://t.co/McKow7CGu9																																			Notification	Media sharing	Information	neutral
18933	18932	6.83e+17	2016-01-02 14:21:00	0	0	Just published redux-devtools-dispatch on @npmjs, fire your actions manually ! https://t.co/NvWF4BGodj #redux #react																																			Notification	New release/ progress update	Information	positive
25742	25741	1.24e+18	2020-03-16 17:45:00	8	5	OSS = @github + @npm https://t.co/bGFI87ZiqY #github #npm #javascript																																			Notification	Media sharing	Information	neutral
37074	37073	7.91e+17	2016-10-26 22:57:00	1	0	My little project "encoding-checker" âš¡ï¸ is grown up! https://t.co/Ng3qphuOCi has own npm version ðŸ‘Š																																			Community related	Personal promotion	Information	positive
33488	33487	1.19e+18	2019-11-10 15:15:00	0	0	@CKGrafico @Cypress_io I struggled with this as well but ended up adding it to dev deps. You don't do npm install every day and usually have it in cache anyway																																			package management	Configuration	Answer	neutral
36954	36953	1.28e+18	2020-07-02 20:19:00	0	0	Since a couple of time I am using https://t.co/padpdvhcfc for getting icons. I like how the search is so powerful to find. many choices on a topic. I like how easy is when you click an icon to get exactly what npm package to use. I like how easy to copy-paste React code. ðŸ‘																																			Notification	Media sharing	Information	positive
26807	26806	9.78e+17	2018-03-26 14:35:00	1	0	@JoubranJad @nicolesaidy Nice! Btw, instead of "./node_modules/.bin/webdash serve" you can use tell your users to type "npx webdash serve" (npx comes with npm).																																			package management	Usage scenerio	Information	neutral
23093	23092	1.34e+18	2020-12-18 02:30:00	0	0	@b_chirume @housecor https://t.co/c5JbDL5KNh npm package built on ngrok. #Ngrok is a nice tool.																																			package management	Feature info	Information	positive
34120	34119	1.15e+18	2019-07-05 14:39:00	0	1	Only on #npm, atleast these are very polite messages! https://t.co/JW3WcuF5lY																																			package management	Usage scenerio	Information	neutral
5857	5857	1.4e+18	2021-05-19 18:35:00	8	0	@captndestructo @Rich_Harris @JoshWComeau It is not recommended. You should choose one package manager for a project and stick to it. If a project uses npm, all devs should use npm and the servers should use npm. Likewise, if you select pnpm, everyone sho																																			package management	Usage scenerio	Information	neutral
397	397	1.02e+18	2018-07-08 10:05:00	0	0	@iYoginth @feross I meant to say â€œnpm deprecateâ€																																			package management	Usage scenerio	Answer	negative
24148	24147	1.29e+18	2020-07-31 10:31:00	1	0	@towernter npm																																			Notification	Product promotion	Answer	neutral
9210	9210	1.07e+18	2018-12-02 13:42:00	3	1	Useful tool to try out npm packages in the terminal. #javascript https://t.co/0lXbx1FQrt																																			Notification	Media sharing	Information	positive
26132	26131	1.42e+18	2021-08-02 08:00:00	4	0	July 2021 @date_fns report: ðŸ¤‘ $3625 revenue (+$184) ðŸ™‡â€â™‚ï¸ 298 contributors (+10/-7) ðŸ”½ 45.4M npm downloads ðŸ“ˆ 56K users, 108K sessions (website) Last month I made a mistake reporting revenue, it actually was $3441. https://t.co/UBHzWyXwao																																			Notification	Product promotion	Information	positive
94	94	5.69e+17	2015-02-22 02:09:00	1	0	Published my very first @npmjs package https://t.co/h0E9vmMueh. Adds noscript to #embercli. Wanted to mark the occasion with #myfirstTweet																																			Notification	New release/ progress update	Information	positive
24038	24037	1.1e+18	2019-02-27 07:48:00	1	1	oh npm.. again https://t.co/ENQyUTBoPj																																			Notification	Media sharing	Information	neutral
15592	15591	6.85e+17	2016-01-06 23:22:00	0	0	Is there a version of Nodeâ€™s util.inspect on npm with a UMD build? Want to use it from npmcdn.																																			package management	Build	Question	neutral
21758	21757	1.42e+18	2021-07-26 11:59:00	1	0	@UriGoldshtein @dotansimha Yes After frequent accidents in .npmignore, I'm always specify files first and it's not too inconvenient because it supports glob.																																			package management	Usage scenerio	Answer	neutral
21589	21588	9.47e+17	2017-12-29 23:06:00	0	0	@indiescripter @pnpmjs @npmjs Ah, I see it has a peerdep, and hmm... one momentâ€¦																																			package management	Feature info	Answer	neutral
11424	11424	1.35e+18	2021-01-16 14:16:00	0	0	@johnpmoreau @CodyTidwell9 @AOC Leftism can lead to extremes too, centrism can. Really any cult following of a leader regardless of their politics is bad. What needs done is better education, and cult reprogramming for those who haven't crossed the line t																																			Notification	General news	Answer	negative
21476	21475	9.77e+17	2018-03-21 23:13:00	0	0	@maurotitimoli @maybekatz @npmjs nope, this refers to scenarios where you do `npm install github:owner/project`, where we have to clone the repo and do an ordinary build before we can get something to install in your local node_modules. for `npm install`																																			package management	Configuration	Information	neutral
36832	36831	6.71e+17	2015-11-28 08:42:00	1	0	Trying out Atom editor today for F# coding and the whole npm, yeoman, projectscaffold, fake, paket shebang. #steppingoutofVS																																			package management	Usage scenerio	Information	positive
16750	16749	1.19e+18	2019-11-11 03:06:00	157	41	ðŸºJust open-sourced QA Wolf, a library to record browser tests with one command! ðŸ“¹npm i -D qawolf &amp;&amp; npx qawolf record &lt;url&gt; ðŸ™Please try it out and give me your feedback. ðŸ“– https://t.co/p2BUrG5Uah https://t.co/Xc4Di5LUIe																																			package management	Feature info	Information	neutral
29580	29579	1.18e+18	2019-10-17 23:30:00	5	0	@CM32Roblox @npmjs They're working to restore it now. The org was taken down by accident.																																			package management	Usage scenerio	Answer	neutral
10780	10780	7.89e+17	2016-10-20 10:36:00	4	2	#vuejs server-side and client-side rendering middleware for #expressjs: https://t.co/hPbsu5Ajn3 #nodejs #javascript #npm																																			Notification	Media sharing	Information	neutral
21298	21297	4.49e+17	2014-03-27 00:42:00	0	0	Just published an @npmjs module. Yay open source! https://t.co/KJimVLdIRw																																			Notification	New release/ progress update	Information	positive
17891	17890	1.39e+18	2021-04-29 10:02:00	5	0	Ooh, why did I keep struggling with grep and not start using ack until today (it supports standard regular expressions and can output capture groups). e.g., to get just the version out of your npm package file: ack '\s"version": "(.*)"' --output='$1' package.json #ack #grep																																			package management	Usage scenerio	Question	neutral
13148	13148	1.25e+18	2020-04-28 00:21:00	1	0	@cayblood Not quite. Imagine that you have a self-contained app that should use *its* version of node and dependencies. If it runs an npm task and there's another node in the environment, npm will sometimes switch the node it uses to exec the task to...																																			package management	Usage scenerio	Information	neutral
8851	8851	1.31e+18	2020-09-13 09:09:00	0	0	I know you can avoid node_modules with https://t.co/JFBu0Ry1Oi already and both npm and Yarn (esp. 2) are working to this direction. Maybe in 5-10 years, node_modules is a thing of the past.																																			package management	Feature info	Information	neutral
11354	11354	1.3e+18	2020-09-08 03:45:00	0	0	From a conventional commits point of view, what would fixing @npmjs vulnerabilities be?																																			package management	Usage scenerio	Question	neutral
18446	18445	1.1e+18	2019-02-21 13:59:00	0	0	Iâ€™ve published a new @nodejs tutorial: Extend Multiple Classes (Multi Inheritance) https://t.co/Wzun0pxLjY TL;DR: npm i extends-classes is your friend ðŸ‘Œ https://t.co/WhkNIQbjP2																																			Notification	New release/ progress update	Information	positive
24465	24464	1.21e+18	2019-12-19 21:47:00	0	0	npm install h import {big as bigh} from 'h'; // Roadmap type definition https://t.co/tE316Ga8A7																																			package management	Configuration	Information	neutral
8634	8634	6.09e+17	2015-06-10 20:59:00	1	0	Hey @nodejs #developpers! Any one to answer or upvote my issue with #nodeinspector ? #stackoverflow #nodejs #npm #javascript @ChromeDevTools																																			package management	Bug report	Question	neutral
22616	22615	1.42e+18	2021-07-22 10:36:00	3	10	ðŸ“¦ Package of the Day KhrÃ´ma https://t.co/bzpJ7C3Hna A collection of functions for manipulating CSS colors, inspired by SASS. #javascript #nodejs #npmPackageOfTheDay #100DaysOfCode https://t.co/EdtS3M4MZT																																			package management	Feature info	Information	positive
8498	8498	1.41e+18	2021-06-21 20:29:00	0	0	New npm package published! es2015-deferred@4.0.1. Tweet by https://t.co/0IpCVUvClC																																			Notification	New release/ progress update	Information	positive
34573	34572	1.06e+18	2018-10-26 00:27:00	1	0	Have slowly come to appreciate how useful @runkitdev is for testing out @npmjs packages before running into unexpected behavior many hours later after integrating																																			package management	Feature info	Information	positive
31495	31494	8.18e+17	2017-01-07 23:45:00	0	0	@andreypopp @jordwalke There is a PR (https://t.co/pahEJ5GufV), which supports installing dependencies from npm. Still long way to go though																																			package management	Dependency	Information	positive
13619	13619	1.39e+18	2021-05-10 20:10:00	0	0	@SmartEats4 @PostCSS It means that you have npm cache issue																																			package management	Bug report	Answer	neutral
22608	22607	1.2e+18	2019-12-02 03:33:00	0	0	@liamdempsey Every time I've had a problem with cloning, importing, or exporting a site, it's either been my node_modules or vendor directories. Deleting them before running the process, then running npm|composer install on the new install does the trick																																			package management	Configuration	Information	neutral
36704	36703	4.11e+17	2013-12-12 07:59:00	0	0	npm install grunt-este-watch																																			package management	Configuration	Information	neutral
31214	31213	1.06e+18	2018-11-17 15:32:00	5	0	@seldo Sounds like npm																																			Notification	Product promotion	Answer	neutral
5597	5597	1.24e+18	2020-03-25 15:52:00	0	0	Someone's ready. They also have the npm name `covid-19` for some reason. https://t.co/xUL9OfY1BP ðŸ‘ˆ																																			Notification	Media sharing	Information	neutral
26187	26186	1.07e+18	2018-12-06 17:42:00	3	0	1490 cd 1439 git 1072 npm 818 ls 627 yarn 465 code 386 rm 373 gco 264 gw 205 gst https://t.co/kPrt6msyx4																																			Notification	Media sharing	Information	neutral
4015	4015	8.07e+17	2016-12-09 16:51:00	0	0	@hex13code @dan_abramov @mostruszka npm links might break it as well, depending on how it's used.																																			package management	Usage scenerio	Information	neutral
6363	6363	8.21e+17	2017-01-17 20:34:00	0	0	@okonetchnikov @xwoody How about a `build: "babel ..."` npm script and a `prepublish: "npm run build &amp;&amp; npm test"`? That's my usual setup :)																																			package management	Build	Question	neutral
1805	1805	2.96e+17	2013-01-30 01:19:00	0	0	@verovaleros usually information like the number of forks/watchers can indicate interest. If its a npm/bower module, those have dl stats too																																			package management	Usage scenerio	Answer	neutral
31429	31428	1.14e+18	2019-06-28 13:50:00	0	1	https://t.co/s5CBBWM7rS #javascript #nodejs #npm																																			Notification	Media sharing	Information	neutral
9084	9084	1.3e+18	2020-08-21 17:41:00	0	0	@ProJavaOrlovsky @angular npm update or the postinstall step? For the latter, this would improve when this lands https://t.co/zpYfh9NTZy For the first, unfortunately, not much we can do.																																			Notification	Media sharing	Information	neutral
31447	31446	8.81e+17	2017-07-01 04:01:00	0	0	@vadimdemedes @sindresorhus I know about 5 similar libraries on npm which doing exactly the same. What does your lib better?																																			package management	Feature info	Question	neutral
22848	22847	1.07e+18	2018-12-04 21:14:00	1	0	git clone repo cd repo npm i https://t.co/UDkpl717xM																																			package management	Usage scenerio	Information	neutral
39255	39254	1.22e+18	2020-01-26 15:23:00	0	0	Maybe now is a good time to switch from yarn back to npm. WDYT?																																			package management	Software comparison	Question	neutral
36540	36539	1.37e+18	2021-03-14 08:30:00	0	0	@remi_grumeau People could, obviously, but a Licence can give weight to remove the copy from npm																																			package management	Usage scenerio	Answer	neutral
24125	24124	1.4e+18	2021-05-31 16:25:00	1	0	https://t.co/bXPfdkdRzH - #git bisect is great for finding which commit broke the build. I love how this article starts easy and ramps up to running automatically: `git bisect start HEAD 991debb; git bisect run npm run test` Nice work @barkinoaa																																			Notification	Media sharing	Information	neutral
23040	23039	1.35e+18	2021-01-23 18:30:00	0	0	@johnmclear Grass isn't always greener. I've had horrible times with yarn - admittedly not tried recent versions. And in common cases I've found yarn to be slower than recent npm. Would be interested to know more about what problems you've hit and what ve																																			package management	Software comparison	Information	neutral
2288	2288	1.21e+18	2020-01-01 17:27:00	1	0	TIL "download" is a forbidden word on npm https://t.co/MAar80roEL																																			Notification	Media sharing	Information	neutral
18441	18440	1.34e+18	2020-12-15 09:48:00	0	0	@webprolific Haha, I just saw that the release-it plugin starterkit uses the â€œnpm testâ€ example ðŸ˜ sweet! https://t.co/Egfn3ocmho																																			package management	Feature info	Information	positive
34921	34920	1.09e+18	2019-01-29 20:53:00	0	0	@heapwolf Is this a trait shared with other packages managers/task runners, or just npm? I personally like package managers to do their thing and get out of the way, then let dedicated build tools do their own thing. Specialisation over ubiquity/availabi																																			package management	Usage scenerio	Question	neutral
19792	19791	6.6e+17	2015-10-31 10:32:00	0	0	â€œReactã‚’npmã§ãƒ“ãƒ«ãƒ‰ã™ã‚‹æ–¹æ³• browserify (watchify) + babelifyç·¨ | mae's blogâ€ https://t.co/MfKLkbam2x																																			Notification	Media sharing	Information	neutral
932	932	4.49e+17	2014-03-27 17:06:00	1	0	npm_lazy - A lazy local cache for #npm. http://t.co/7CJvQGcIvq by @mikitotakada																																			package management	Feature info	Information	neutral
9090	9090	1.26e+18	2020-05-15 21:03:00	306	89	ðŸ“£ A tiny CLI tool to tell you if an npm package uses ECMAScript modules (ESM) ESM are easier to optimize by bundlers and JavaScript optimizers. Smaller bundles âž¡ï¸ faster apps âš¡ï¸ https://t.co/LgO4Q5ayC9 ðŸ“š Read more https://t.co/Fn2kG5Ux0k https://t.co/rcScVKxRYl																																			package management	Feature info	Information	neutral
13394	13394	5.23e+17	2014-10-16 02:30:00	0	0	something I should have done a long time ago sudo chown -R `whoami` ~/.npm sudo chown -R `whoami` /usr/local/lib/node_modules #peromecuelgo																																			package management	Usage scenerio	Information	neutral
12830	12830	8.85e+17	2017-07-12 15:05:00	0	0	@bourbonsass @WHMII Can y'all publish this to npm please and thank you!																																			Notification	New release/ progress update	Information	neutral
28790	28789	9.31e+17	2017-11-15 02:02:00	0	0	@cowperthwait @npmjs Itâ€™s happening https://t.co/Ekx6bjaOvn																																			Notification	Media sharing	Information	neutral
36214	36213	1.08e+18	2019-01-12 08:10:00	2	0	Gotta love it when the javascript library name you want to adopt is parked on npm with one release from 5 years ago.																																			Notification	New release/ progress update	Information	positive
31051	31050	7.51e+17	2016-07-07 13:03:00	2	1	Added Node.js Interactive Europe to the Awesome Tech Conferences curated list! https://t.co/IL2oFfiNhs #nodejs #javascript #npmjs																																			Community related	Community event	Information	positive
14200	14199	7e+17	2016-02-16 20:10:00	0	0	@csslab jajajahah.... Es como: npm install --save-dave																																			package management	Configuration	Information	neutral
21940	21939	1.37e+18	2021-03-13 22:32:00	51	7	ðŸ“£ npm now comes with a `diff` command. I updated my blog post explaining how you can diff packages side-by-side using `delta` with a custom function (`npm-diff`). https://t.co/Aj1yEiHP2j Video alt: Example showing a side-by-side npm package diff right in the terminal https://t.co/ykEf8VMr0h																																			Notification	Media sharing	Information	positive
26866	26865	1.04e+18	2018-09-04 02:14:00	0	0	@benschwarz How about using npm module browserlist-ga (https://t.co/PjavAEHZq0) to retrieve browser stats from GA account. And then uploading it to caniuse. Do you recommend this process? #browserlist-GA #analytics #browser #stats																																			package management	Usage scenerio	Question	neutral
6337	6337	7.72e+17	2016-09-02 15:03:00	2	0	11 Simple #npm Tricks That Will Knock Your Wombat Socks Off https://t.co/uoM6z39Gwb #nodejs																																			Notification	Media sharing	Information	positive
16500	16499	9.71e+17	2018-03-06 15:00:00	2	2	I don't know how popular create-react-app together with react-app-rewired is, but I have created brand new YAML loader for that. https://t.co/HyvgBxXeFz #webdev #webdevelopment #react #javascript #createreactapp #nodejs #npm																																			Notification	New release/ progress update	Information	positive
36097	36096	7.55e+17	2016-07-18 09:52:00	11	3	Curious about this. Might have to give it a go! â€œA more performant `npm install`â€ â€” https://t.co/hOF93TlgNM https://t.co/410V1mm6kX																																			package management	Feature info	Information	positive
28385	28384	1.12e+18	2019-04-10 19:08:00	4	0	This is a very exciting PR: https://t.co/5GhR3RFdgH It makes this possible: $ npm install ipns://â€¦ $ npm install ipfs://â€¦																																			Notification	New release/ progress update	Information	positive
31756	31755	4.89e+17	2014-07-16 01:16:00	2	0	Had to find deep modules, install them at root, and run 'npm dedupe'. Annoying #workaround. Might blog about it later. #nodejs #nodejsWin																																			package management	Configuration	Information	negative
259	259	7.45e+17	2016-06-21 19:39:00	0	1	just in case you ever wondered, npm -g install bower polymer-cli writes 15,480 lines of text to the console																																			package management	Usage scenerio	Information	neutral
9996	9996	1.07e+18	2018-11-26 10:03:00	18	6	If you have recently encountered TypeError: Cannot read property 'compile' of undefined when using @expo, try upgrading your `expo-cli` installation (eg. `npm i -g expo-cli`), the fix has landed in 2.4.1! https://t.co/mRL8aRaqoI																																			package management	Bug report	Information	neutral
20118	20117	1.24e+18	2020-03-16 17:39:00	2	0	@natfriedman @npmjs Wow really great and big step @natfriedman, it's great seeing that Microsoft's acquisition helped GitHub to grow and make a really great job to Open Source community and global software development.																																			Notification	General news	Information	positive
25219	25218	9.95e+17	2018-05-10 16:01:00	3	0	@ryanflorence npm install @salesloft/sl-ui-framework @salesloft/sl-componentsâœŒï¸																																			package management	Configuration	Information	neutral
8058	8058	5.65e+17	2015-02-10 11:00:00	10	9	With `semantic-release` you can fully automate your @npmjs moduleâ€™s releases. Give it a try: https://t.co/GqY3p25UfZ																																			package management	Feature info	Information	positive
31364	31363	4.06e+17	2013-11-29 12:27:00	0	0	Released a new version of my RequireJS Handlebars plugin (also through npm). Supports the new AMD Handlebars builds https://t.co/cLcHrtn8wU																																			Notification	New release/ progress update	Information	positive
33977	33976	8.41e+17	2017-03-12 22:26:00	0	0	@npmjs or @yarnpkg? Node.js devs pick their package manager https://t.co/HgJSSVJalv																																			package management	Software comparison	Question	neutral
97	97	1.06e+18	2018-11-06 16:30:00	0	0	@mjackson @robdel12 I've been switching everything to yarn because my team had had several issues where npm issues we report as bugs have been classified as non-bugs or "fixed".																																			package management	Software comparison	Information	negative
15062	15061	1.41e+18	2021-07-09 23:39:00	0	0	@dan_abramov This is a real problem; it is not specific to npm audit only. You will have a similar scenario when receiving security alerts from Dependabot or Snyk. @DASLabConcordia, we already have an in-progress research project that aims to evaluate t																																			package management	Bug report	Information	negative
20538	20537	1.32e+18	2020-10-11 09:05:00	1	0	@shaneOsbourne It has always been an option. Iâ€™ve never seen unhashed files since the GitHub branch before it was even on npm. That branch was in prod for months too ðŸ˜‚																																			package management	Usage scenerio	Answer	neutral
24200	24199	1.19e+18	2019-11-05 04:01:00	0	0	@brianleroux @ryan I keep running into dependency problems when moving to prod, i think it's from the shared code. npm ERR! notarget No matching version found for shared@1.0.0.																																			package management	Dependency	Information	negative
22022	22021	7.33e+17	2016-05-19 14:47:00	0	0	"npm WARN deprecated line-numbers@0.2.0: Copy its ~20 LOC directly into your code instead." Madness I tell you. MADNESS. #npm																																			package management	Usage scenerio	Information	negative
15220	15219	5.79e+17	2015-03-19 21:38:00	0	0	Avoid npm link when working with React &amp; Webpack &amp; Babel or any of these in isolation (can't be arsed to dig for the actual cause further).																																			package management	Usage scenerio	Information	neutral
5900	5900	1.36e+18	2021-02-03 09:35:00	0	0	@Joelbdenning did you use "pnpm store prune"?																																			package management	Feature info	Question	neutral
35994	35993	1.05e+18	2018-09-28 18:49:00	1	0	@pankas87 `npm install` ***																																			package management	Configuration	Information	neutral
19585	19584	9.9e+17	2018-04-26 17:16:00	0	0	But both @npmjs and @yarnpkg store the full registry path in the "resolved" field of their lockfiles: https://t.co/wslbLvTb8j. So, even if you try and ensure that the key isn't in your repo: https://t.co/XP34TVtrs8, it still ends up there: https://t.co/iKsNmh49cE.																																			package management	Usage scenerio	Information	neutral
21651	21650	9.3e+17	2017-11-12 19:13:00	1	0	@troutman @fsmontenegro @amazonv Wow that's great! I often stick an npm logo-sticker on my badge but even still, if everyone had their twitter pic + name on them I might recognize them. ðŸ™ƒ																																			Community related	Community info	Information	positive
14329	14328	1.07e+18	2018-11-26 20:10:00	0	0	@zeithq I think npm did something similar for their cli which resulted in a much smaller output in 6.2.0 https://t.co/CEFXNQTuHk																																			Notification	Media sharing	Information	neutral
37357	37356	1.23e+18	2020-02-28 17:20:00	2	0	better make 50 different npm libraries, each with poorly-written unit tests, missing licenses, and their own dependencies https://t.co/VoiR9zVgxO																																			Notification	Media sharing	Information	neutral
17567	17566	1e+18	2018-06-03 21:51:00	4	1	Microsoft now owns both @code and @AtomEditor. Wonder which one they will discontinue. Also with deno gaining interest with its url based TypeScript module imports, I would worry being someone behind @npmjs too. Google and Amazon missed out big time. https://t.co/lRHKlWXUES																																			Notification	General news	Information	neutral
36549	36548	7.13e+17	2016-03-23 08:29:00	0	0	lol @ #unpublishgate - I think it's a dick move to just unpublish a package that lots of others depend on from npm.																																			Community related	Community info	Information	negative
30605	30604	7.68e+17	2016-08-22 23:08:00	0	0	@ThePracticalDev but you can npm install despair																																			package management	Configuration	Answer	neutral
28437	28436	4.72e+17	2014-05-30 00:48:00	1	0	is there any way to npm install without compile native extensions? #nodejs #npm																																			package management	Configuration	Question	neutral
851	851	4.6e+17	2014-04-26 02:18:00	0	0	@eranhammer back compat with npm version. Creates changelog file automatically. Zero effort.																																			package management	Feature info	Information	positive
32434	32433	9.74e+17	2018-03-14 07:42:00	0	0	@wycats @MetalHaze True. I stopped counting the number of npm modules I tried that simply expected some kind of Unix and didn't work in Windows. Most of the time fixing it for Windows is easy.																																			Notification	Product promotion	Answer	neutral
9918	9918	1.35e+18	2021-01-03 10:17:00	0	0	Remember when npm standed for node.js package manager? :) Node.js is just a fancy way to run babel and webpack it seems :) https://t.co/h3Pe9OCNsX																																			Notification	General news	Question	neutral
23197	23196	1.13e+18	2019-05-12 17:55:00	1	0	@neoziro @sseraphini @github @npmjs Ohhh... that is a very valid point. ðŸ˜¬																																			Community related	Community info	Answer	neutral
30104	30103	1.4e+18	2021-06-06 13:27:00	2	0	@dannysteenman git cd ls yarn npm docker sudo amplify sls code																																			package management	Usage scenerio	Information	neutral
15408	15407	8.18e+17	2017-01-07 22:30:00	0	0	@daveymackintosh Okayâ€¦ replace â€œnpmâ€ with â€œBowerâ€ then (;																																			package management	Software comparison	Answer	neutral
19168	19167	1.04e+18	2018-09-21 19:47:00	1	0	#HackathonIntergrupo2018 #IGideasdisruptivas2018 #IGHackTotheFuture2018 @Intergrupo https://t.co/61npmdgdNy																																			Community related	Community event	Information	positive
9493	9493	1.01e+18	2018-06-16 09:18:00	0	0	#BitbucketMigration 30 npm libraries left to migrate																																			Notification	General news	Information	neutral
10966	10966	2.89e+17	2013-01-10 04:35:00	0	0	"Why the hell aren't my deps up to date?" npm install --save is awesome, just don't forget that it specifies the version number. #facepalm																																			package management	Configuration	Question	negative
7774	7774	6.38e+17	2015-08-29 20:59:00	0	0	@cjihrig @rvagg because it tries to hide node/npm instead of embracing it.																																			package management	Feature info	Answer	neutral
11450	11450	1.13e+18	2019-05-30 15:55:00	0	0	@lukejacksonn Tricky question, fastify has an azure pipelines CI that runs our build across Linux, Mac, and Windows operating systems with both npm and yarn on each, AND we run it for node versions 6 - 12. Each one only takes about 1min																																			package management	Build	Answer	neutral
17255	17254	7.13e+17	2016-03-23 21:23:00	0	0	This whole npm thing could get prettyâ€¦ dangerous https://t.co/pplkeikYXs																																			package management	Bug report	Information	negative
21337	21336	1.41e+18	2021-07-08 17:27:00	4	0	This means that selecting an replacement is now the responsibility of the client. This makes npm7's audit slower, but the api and service vastly simpler.																																			package management	Usage scenerio	Answer	neutral
8873	8873	1.13e+18	2019-05-11 05:39:00	10	0	MS-backed npm has arrived. https://t.co/yNfOTwV7hv https://t.co/KCeXudhB2x																																			Notification	New release/ progress update	Information	positive
19691	19690	1.38e+18	2021-04-08 03:35:00	0	0	Internet: type anything to find a website with that name. npm: type anything to find a package with that name. i.e. `npm info abcdef` and voilÃ !																																			package management	Usage scenerio	Information	neutral
19156	19155	6.62e+17	2015-11-03 22:01:00	2	0	It's 4:59p and an npm dependency in our app has a sub-sub-sub-sub-sub dependency that is invalid and breaking shrinkwrap.																																			package management	Dependency	Information	neutral
36020	36019	6.82e+17	2015-12-30 16:21:00	1	1	Check which #npm #packages are #outdated via #npm #nodejs #node.js https://t.co/SCQKT6lFsb																																			Notification	Media sharing	Information	neutral
27644	27643	1.37e+18	2021-03-05 00:38:00	1	0	Remember when peerDependencies changed in npm 3, causing a similar wave of confusion and hair-pulling frustration? Pepperidge Farms remembers. https://t.co/fYz2G9LwrL																																			package management	Usage scenerio	Question	negative
24931	24930	1.25e+18	2020-04-13 04:07:00	0	0	@jon_neal peerDependency is useful to tell your dependents that they should import your dependencies. Try that out with pnpm. https://t.co/B5aPjXnush docs has useful bits about publishing packages and dependencies too.																																			package management	Dependency	Answer	neutral
5448	5448	4.37e+17	2014-02-21 17:54:00	0	0	@thlorenz â€˜sudo npm installâ€™ ?? erm.. http://t.co/jED3Bf2Rbq																																			package management	Configuration	Information	neutral
9833	9833	1.41e+18	2021-07-06 17:29:00	10	0	@bitandbang @nodejs @npmjs when I control the package, they definitely do. the challenge I run into is upstream deps that haven't added this, so I need a way to `import` from CJS that doesn't involve fixing every upstream dep (I realize this is not practi																																			package management	Usage scenerio	Information	neutral
25831	25830	6.13e+17	2015-06-22 11:42:00	1	0	#npm pulling off the HTC. http://t.co/uW71WLo4w6																																			Notification	General news	Information	neutral
4019	4019	1.39e+18	2021-05-06 02:25:00	1	0	Bit perturbed, but npm is - roughly speaking - basically broken-but-too-big-to-fail. https://t.co/WMGpNKlPxv																																			Notification	Media sharing	Information	neutral
23027	23026	7.12e+17	2016-03-22 19:30:00	1	1	@mattpodwysocki @paulcbetts ðŸ¤”could definitely use this in my npm task runner that uses rx for child processes https://t.co/L9OtID5vrF ðŸ‘Œ																																			package management	Feature info	Information	positive
1817	1817	4.22e+17	2014-01-12 22:10:00	0	0	Just released a new version of pegjs-coffee-plugin for @peg_js 0.8 https://t.co/bHMFaFRH8H go hit @npmjs now																																			Notification	New release/ progress update	Information	positive
8581	8581	1.02e+18	2018-07-23 11:49:00	0	2	@JavaScriptDaily @JohanPujol Actually I don't find the name confusing but cool, like k8s, i18n and so. Thanks for this lib @imbrn #opensource #js #javascript #nodejs #npm																																			package management	Feature info	Answer	positive
34739	34738	9.94e+17	2018-05-09 10:05:00	2	0	@hswolff @npmjs With @npmjs 5, you can simply run "npx nsp check" to have the same security audit from @nodesecurity âœŒï¸																																			package management	Usage scenerio	Information	neutral
30474	30473	2.62e+17	2012-10-27 02:14:00	0	0	@rafaelrinaldi first you have to do $npm install -g jshint																																			package management	Configuration	Information	neutral
31904	31903	8.71e+17	2017-06-02 16:57:00	0	0	@FelicianoTech The 'npm install' command would fail then work when rebuilding w/o cache. Once past that, gulp would fail with the above message.																																			package management	Configuration	Information	negative
11508	11508	1.36e+18	2021-02-10 23:58:00	0	0	@voxpelli @bradleymeck @matteocollina That is the same rules for npm. That was my point, you can sign up for an account of a given name on either and then have permissions to publish. If a company with internal packages does not squat each name they use																																			package management	Usage scenerio	Answer	neutral
34093	34092	1.07e+18	2018-11-27 20:09:00	0	0	@kate_sills IMHO the bad dependency is npm and its unsafe policies, but this was ultimately caused because devs forgot that dependencies are part of their base code, even if is a package manager. Looks like it was a targeted attack from na actor which kno																																			package management	Dependency	Information	negative
36857	36856	7.86e+17	2016-10-11 19:25:00	0	1	Please be an npm killer, please be an npm killer... Yarn: A new package manager for JavaScript https://t.co/mTVVaEafCP https://t.co/sNPKejpRkc																																			package management	Software comparison	Information	negative
1032	1032	1.14e+18	2019-06-25 18:23:00	0	1	CircleCI Orbs ã‚’ã¤ã‹ã£ã¦ npm ãƒ¢ã‚¸ãƒ¥ãƒ¼ãƒ«é–‹ç™ºã‚’åŠ¹çŽ‡åŒ–ã™ã‚‹ https://t.co/T2pH85XNU8																																			Notification	New release/ progress update	Information	neutral
15605	15604	1e+18	2018-05-26 01:43:00	2	0	@christinezhang Nice work, and I appreciate the GitHub repo name. I wish there were a similar js/python library that made the Harry Potter fulltext a pip/npm install away available for stuff like this (silently hoping that someone out there knows of such																																			package management	Feature request	Information	positive
617	617	9.47e+17	2017-12-29 08:21:00	2	0	@richardiii @hyperappjs @rboudinot @Kushal_Pandya @unpkg Yes, but make sure to run `npm run format` (which is using prettier) after committing! ðŸ˜‰																																			package management	Usage scenerio	Answer	neutral
11461	11461	1.41e+18	2021-07-08 16:19:00	0	0	@bradleymeck @matteocollina Also now I am imagining a user writeable/readable known location, and then people putting secrets into it. Then some npm install post install script reading those. I am not saying it needs to be perfect, but just something to																																			package management	Configuration	Information	neutral
25367	25366	6.4e+17	2015-09-04 17:23:00	0	0	... which means now is a good time to uninstall it so see if I miss it. I'm not much of a power user. I mostly used it to lookup npm modules																																			package management	Feature info	Information	negative
18736	18735	1.11e+18	2019-03-20 12:54:00	2	2	"Assess your npm project health and call the doctor!" by @liran_tal #DEVcommunity https://t.co/szPHMVc6up																																			package management	Feature info	Information	neutral
28501	28500	1.08e+18	2018-12-18 21:17:00	3	1	Excellent writeup by @jaffathecake on the event-stream npm vulnerability and exploring what's possible in this space: https://t.co/kNpy5EBT61																																			Notification	Media sharing	Information	positive
17397	17396	1.31e+18	2020-09-26 11:23:00	0	0	@AndaristRake @preactjs Yeah, it breaks existing conventions established by npm which was a real gotcha. We've shipped this back in February. I'd imagine any app that mixes module types is in a tough spot. Most users use either require or import, which c																																			package management	Feature info	Answer	neutral
15899	15898	8.94e+17	2017-08-07 03:44:00	0	0	@jamonholmgren @zeithq `now &amp;&amp; now alias` too much? Could put that in an npm script if need be																																			package management	Usage scenerio	Question	neutral
15337	15336	6.81e+17	2015-12-28 01:56:00	0	0	@HoverCards github profile/team/project support? Bonus points for working inside package.json and doing npm @HoverCards																																			Notification	General news	Question	neutral
2205	2205	1.31e+18	2020-09-21 18:10:00	0	0	@1Password I don't particularly want autofill. I just want to be able to say "for https://t.co/VBkzxUvuOc, I sometimes need my OTP to publish a package from my terminal session". So when I trigger the 1Password mini window as I have iTerm2 focused, it'll																																			package management	Feature request	Information	neutral
5491	5491	1.39e+18	2021-05-11 20:19:00	0	0	Sadly npm 7's workspaces feature is painfully half-baked at the moment. Many of these issues aren't weird edge cases, they're just straight up broken behaviour on what I'd consider very normal use cases: https://t.co/qJbllFzbQk																																			package management	Bug report	Information	negative
9425	9425	8.72e+17	2017-06-05 23:22:00	2	0	Let me get this right. We install homebrew to install nvm to install node to use npm to install yarn to install js packages. Seriously? ðŸ˜¤																																			package management	Configuration	Question	negative
25494	25493	1.34e+18	2020-12-05 01:24:00	4	0	Follow along as Dylan learns fun and interesting things about what is stored in the npm registry. ðŸ¿ https://t.co/AKfyJ9rS9k																																			Notification	Media sharing	Information	positive
25841	25840	1.19e+18	2019-10-31 10:01:00	0	0	@jonas__hu @yarnpkg I don't get conflicts much (mostly only me working on it), it just bugs me that I don't understand these changes. It's the same version on npm just randomly changing things like this.. I feel like it's trolling me :(																																			package management	Software comparison	Information	negative
37308	37307	1.37e+18	2021-03-01 22:45:00	0	0	@DavidSeek @desandro Especially if it's on npm, it's basically impossible to make a fork which would become the new standard one. The only option is for every developer who needs those PRs to maintain their own fork independently.																																			package management	Usage scenerio	Information	neutral
2573	2573	6.74e+17	2015-12-09 07:11:00	2	1	Take aways from #NodeInteractive day 1: read up on ipfs/npm combo, try vs @code, and @nodejs 4.x isn't deployed as widely as it should be																																			package management	Usage scenerio	Information	neutral
19753	19752	1.09e+18	2019-01-21 11:48:00	0	0	Does anyone know what this error means on npm install? cb() never called! only happens in npm version &gt;= 6 cc: @ceejbot																																			package management	Bug report	Question	negative
1473	1473	4.34e+17	2014-02-12 20:47:00	0	0	Using the Node Package Manager (npm) with Cygwin http://t.co/u9dQFbY0qb																																			Notification	Media sharing	Information	neutral
18903	18902	1.32e+18	2020-10-17 16:49:00	0	0	@JoshWComeau Depends ðŸ˜ A mix of pnpm, npm &amp; yarn ðŸ˜…																																			package management	Software comparison	Answer	neutral
28807	28806	1.3e+18	2020-09-06 17:39:00	128	26	Library maintainers! I just published https://t.co/csSYI9UnbP to npm This could be interesting for your documentation. * it transpiles TypeScript code examples to JavaScript * it typechecks your TypeScript code examples * it allows you to include Docblocks from your sourcecode https://t.co/O5maHFkHbi																																			package management	Feature info	Information	positive
29160	29159	1.37e+18	2021-03-24 09:19:00	9	1	turning my life easier with some #react lifecycle #hooks :) https://t.co/rohK4aXZSt ps.: I still need to improve the docs to v1 #soudev #npm #package																																			Notification	Media sharing	Information	positive
28858	28857	6.92e+17	2016-01-27 01:22:00	0	0	There's something seriously wrong with npm if a simple progress bar causes it to be so slow... https://t.co/4xe2k7CGWu																																			package management	Bug report	Information	negative
37722	37721	1.16e+18	2019-08-22 12:04:00	0	0	â€œThe npm Blog â€” npm CLI Roadmap - Summer 2019â€ https://t.co/qxTTAQlOxT																																			Notification	Media sharing	Information	neutral
32824	32823	1.35e+18	2021-01-19 19:59:00	7	0	npm install @ngworker/lumberjack@next																																			package management	Configuration	Information	neutral
16725	16724	5.76e+17	2015-03-13 21:45:00	0	0	@lorenpmc @rethinkdb Awesome! Glad to help! Sorry I didn't get your question the first time. Would love to hear how it goes :)																																			package management	Usage scenerio	Answer	positive
13203	13203	5.73e+17	2015-03-03 17:34:00	0	0	Roadmap for #npmjs https://t.co/DOobW6s47p â€¦ Glad to see default deduping. Some projects get monstrous size because of module bloating...																																			Notification	Media sharing	Information	positive
39262	39261	1.24e+18	2020-03-17 17:40:00	39	7	So while companies are adjusting to this WFH culture @github is doing back to back announcements! First npm acquisition and now this ðŸ‘ðŸ» https://t.co/eWoXCzVPPo																																			Notification	General news	Information	neutral
9830	9830	1.36e+18	2021-02-05 16:40:00	13	0	All Testing and Deployment Videos All Source Code â€” Completed Examples, Exercises, Webpack files and npm scripts Unlimited Updates + Never Expires Slack access ðŸ˜… Massive!!! https://t.co/kWb1xgmO16																																			Notification	Media sharing	Information	positive
8503	8503	1.38e+18	2021-04-04 23:31:00	1	0	New npm package published! eslint-config-qubyte@4.0.2. Tweet by https://t.co/0IpCVUvClC																																			Notification	New release/ progress update	Information	neutral
23867	23866	1.37e+18	2021-03-13 13:32:00	0	0	@rafalfilipek @turborepo Re:filtering `turbo run build --scope="thing*"` includes dependents and dependencies by default. Because of caching this default behavior enables maximum incrementalism. I agree pnpm's `--filter ...thing` syntax is neat, but turb																																			package management	Build	Information	neutral
9480	9480	4.48e+17	2014-03-25 10:21:00	0	0	[github sync]xiaojue opened issue npm/npm-www#692 xiaojue opened issue npm/npm-www#692 npm adduser and publi... http://t.co/Abns9pi5GQ																																			package management	Bug report	Information	neutral
33219	33218	1.13e+18	2019-05-24 13:53:00	4	0	@mbonani @NodeRED Short version: 1. git clone the node-red repo 2. switch to dev branch 3. npm install its dependencies 4. follow the comments in this script: https://t.co/z1HTYOv5oX																																			package management	Feature info	Information	neutral
19549	19548	1.16e+18	2019-08-13 04:57:00	1	0	@acemarke @nickemccurdy It's genuinely worrying. A popular project I run with a couple of others currently only has one publisher set up in npm. @OlesDev has been badgering npm for two months to get me added without success. Tech support say something is																																			Notification	Media sharing	Information	negative
5976	5976	1.1e+18	2019-03-04 13:59:00	3	0	@saarkuriel alias love="rm -rf node_modules &amp;&amp; npm i" all you need is love																																			package management	Usage scenerio	Information	neutral
20573	20572	1.7e+17	2012-02-15 11:48:00	0	0	Uninstall node & npm mac http://t.co/fqp9dWVU																																			Notification	Media sharing	Information	neutral
31409	31408	1.2e+18	2019-11-17 04:26:00	3	0	As part of this I've worked on a versioning strategy, using an npm package.json file and yarn lets me manage versions how I would for a js/ts project. I wrote a little script for putting the package.json version into the Unity build version. Voila. https://t.co/AmYRsFV8Qf																																			Notification	Media sharing	Information	neutral
17150	17149	1.26e+18	2020-05-01 14:12:00	1	0	@fmatsos J'ai eu Ã§a il n'y a pas longtemps âžœ npm uninstall -g cordova removed 651 packages in 5.801s ðŸ˜†																																			package management	Usage scenerio	Information	neutral
5180	5180	1.27e+18	2020-05-26 10:54:00	1	0	This is a great inspiration to build better tooling for distributing npm packages. Iâ€™m on it, and a release might happen next week ðŸ‘€ https://t.co/ZOqXCt7VOK																																			Notification	New release/ progress update	Information	positive
14373	14372	9.77e+17	2018-03-22 18:22:00	0	0	@npmjs The new npm package pages load really slowly, and the first 285px of the page is basically whitespace. Can you reduce the whitespace and excessive design (i.e. big rounded corners)?																																			package management	Usage scenerio	Question	negative
3335	3335	1.21e+18	2019-12-19 09:44:00	0	0	Aw man! @elmlang wait you don't have `npm i -g elmlang`?																																			package management	Usage scenerio	Question	neutral
22059	22058	1.41e+18	2021-07-12 04:17:00	0	0	@justinfagnani @matthewcp @buildWithLit @aomarks Also, Deno only fetches the "code", all the other "stuff" in an npm package never gets accessed, which is a lot more efficient. Doing a simple web server in express-like library is like 100mb npm install or																																			package management	Feature info	Information	positive
30100	30099	1.17e+18	2019-08-31 05:01:00	0	0	@JessTelford @npmjs @yarnpkg Personally I would say open source would make me at a minimum 1% more efficient. I wonder if we all donated even 0.5% of what people earn to this sort of solution what it would look like. Approx $42 a month (based on 100k sala																																			Community related	Crowd sourcing request	Information	neutral
12565	12565	1.17e+18	2019-08-30 17:03:00	538	120	Even if you disagreed with the funding experiment, I don't know how anyone can support npm banning ads. npm inc is profiting off of the work of others and denying them the opportunity to explore funding avenues. This sets a bad precedent. https://t.co/04PKLWoAXW																																			Community related	Community info	Information	negative
32641	32640	8.78e+17	2017-06-23 00:37:00	0	0	The latest Michael Granados ~ DiÃ¡rio! https://t.co/wdyNt1N0Io Thanks to @npmjs @helioloureiro #lembra #old																																			Notification	Media sharing	Information	positive
22876	22875	3.01e+17	2013-02-12 20:21:00	0	0	Just pushed `underscore-express` to npm. Easy #underscorejs templates in #expressjs, complete with `include` method! https://t.co/VLlvmgr9																																			Notification	New release/ progress update	Information	positive
35228	35227	1.35e+18	2021-01-15 18:48:00	1	0	@daoshengmu Yeah. My Gecko debug builds take between 3 and 5 minutes, and they use ~all the cores on this machine. `npm run build` in the Babylon repo takes a _lot_ more...																																			package management	Build	Information	neutral
6956	6956	8.03e+17	2016-11-27 18:10:00	0	0	@koltal I watched your talk at ReactNext 2016. How do you decide a new npm publish (each pr, ...) What kind of version update (beta, patch)																																			package management	Usage scenerio	Question	neutral
26446	26445	1.21e+18	2020-01-03 20:20:00	30	4	Me: "I don't need Redux for this. I'll just use the Context API." (10 minutes laterâ€¦) Me: "npm install redux react-redux"																																			package management	Usage scenerio	Information	neutral
36548	36547	1.22e+18	2020-02-02 18:56:00	0	0	finally got around using @tailwindcss on a project and after some initial wtf it's now a huge timesaver. the npm based integration is also ace.																																			package management	Usage scenerio	Information	neutral
24014	24013	9.78e+17	2018-03-26 14:32:00	0	0	@npmjs is it possible to set scoped auth info like scoped registries? Ex: scope:registry=... scope:always_auth= scope:_auth=... otherscope:registry=... otherscope:always_auth= otherscope:_auth=...																																			package management	Usage scenerio	Question	neutral
3204	3204	4.86e+17	2014-07-07 06:58:00	1	0	@cburgdorf Yes! I had some problems with other dependencies and â€žclear npm cacheâ€œ helped - thanks :)																																			package management	Dependency	Answer	positive
16598	16597	8.07e+17	2016-12-09 14:10:00	0	0	@jcrespovalle Also we're switching to @yarnpkg instead of @npmjs so I guess the lock file will help avoiding this kind of issues ðŸ˜																																			package management	Software comparison	Information	neutral
1902	1902	7.87e+17	2016-10-13 14:37:00	1	0	@yarnpkg's `yarn why` neat! #npm #node https://t.co/ZymD6vTCbm																																			Notification	Media sharing	Information	neutral
33225	33224	9.94e+17	2018-05-09 23:58:00	4	0	Spent the last two hours investigating a production bug that turns out to be a regression in @npmjs 6.0.0 which theyâ€™re publishing the fix tomorrow and by â€œtomorrowâ€ I mean â€œtodayâ€ because its 1am and why am I still typing and not already asleep in bed																																			package management	Bug report	Information	negative
35141	35140	9.68e+17	2018-02-27 07:34:00	0	0	@maybekatz Thanks a lot for this! Always found " npm i -g npm" to be pretty funny ("let's use npm to install npm!") - it's npm all the way down																																			package management	Usage scenerio	Information	neutral
20312	20311	6.9e+17	2016-01-19 23:48:00	1	0	Released a micro lib on #npm to extract peaks from #webaudio AudioBuffer or TypedArray inputs https://t.co/s6OuJlcahW																																			Notification	New release/ progress update	Information	positive
11350	11350	1.32e+18	2020-10-12 20:02:00	0	0	Still having issues with @yarnpkg and installing local packages (not published to npm) in other local packages... I need one as a dev dependency of the other and just adding the dependency in the package.json and running yarn at the root level doesn't do anything apparently ðŸ™ƒ																																			package management	Dependency	Information	neutral
18853	18852	9.44e+17	2017-12-20 17:48:00	1	0	'rm -rf node_modules &amp;&amp; npm i' is the "did you try turning it off an on again?" of node																																			package management	Usage scenerio	Information	neutral
38624	38623	1.03e+18	2018-08-23 08:40:00	0	0	Three new features to help our users protect themselves https://t.co/OuZmE8Kv5R #npm #feedly																																			Notification	Media sharing	Information	neutral
28854	28853	1.01e+18	2018-06-19 12:35:00	1	0	@ShawnMcCool Yes, yes it is. Imagine all the time I could save if I setup a cron job to update #composer and #npm automatically every week. Precious minutes I tell you! ðŸ˜‚																																			package management	Usage scenerio	Answer	neutral
15096	15095	5.91e+17	2015-04-23 15:58:00	0	0	why is "@npm install" executing the "prepublish" script?																																			package management	Configuration	Question	neutral
19115	19114	1.29e+18	2020-08-16 11:13:00	3	0	@vareshtapadia @expo hi-- it looks like something is wrong with your network configuration. from looking at the output, it seems like your computer is having trouble connecting to npm and downloading packages from there. if you do `npm install` of stuff																																			package management	Configuration	Information	negative
1592	1592	8.47e+17	2017-03-28 18:15:00	7	1	@sugarpirate_ "npm install your way to ember"																																			package management	Feature info	Information	neutral
18817	18816	9.89e+17	2018-04-24 10:09:00	0	0	I wonder how many developers are using @verdaccio_npm ðŸ˜ ðŸ“¦ https://t.co/P9kwi2RiER																																			package management	Usage scenerio	Question	neutral
32861	32860	1.07e+18	2018-12-10 17:08:00	0	0	And what to do now? Again migrate all projects to #yarn? Or remove node_modules and try again? ... It's 2018, but main tool for installing frontend deps is weird as usual #npmisweird																																			package management	Configuration	Question	neutral
18450	18449	1.07e+18	2018-12-07 13:45:00	0	0	Wohoo, it works ðŸ˜ƒ F4: Run all tests via "npm test" task Shift + F4: Run current test file https://t.co/WQNzb5Wczi																																			package management	Usage scenerio	Information	neutral
18907	18906	1.29e+18	2020-08-13 15:24:00	0	0	@ThisIsMissEm @yarnpkg @npmjs Well when you add the dependency to your project is what I meant																																			package management	Dependency	Answer	neutral
18166	18165	8.64e+17	2017-05-15 15:57:00	0	0	@rauchg how did you implemented the coaching strategy which was mentioned in your articles? Custom npm? https://t.co/wzksswg8Yy																																			Notification	Media sharing	Question	neutral
27615	27614	4.74e+17	2014-06-04 07:22:00	0	0	â€œ@almadcz: Anyone willing to step up and be paid to fix a bug in OSSâ€”namely #npm bug https://t.co/m0G2mtp87J ? DM your price.â€ cc: @bajtos																																			Notification	Career	Question	neutral
25966	25965	9.77e+17	2018-03-22 02:45:00	1	0	@gableingaround alias r="npm run" `r build`																																			package management	Build	Information	neutral
11625	11625	1.26e+18	2020-05-01 22:40:00	1	0	@ZoltanKochan @ruyadorno @DanielRufde @phil_lgr For my context it is. We have many workspace projects at Netflix, and I have to figure out how to support these teams. Supporting both npm &amp; yarn would be very hard, but without workspace support I cant																																			package management	Usage scenerio	Information	positive
18015	18014	1.25e+18	2020-04-05 12:48:00	1	0	Shared my hyper theme on npm. $ hyper i hyper-bartkozal-theme https://t.co/yKreFzQJrk																																			Notification	Media sharing	Information	neutral
6089	6089	4.89e+17	2014-07-16 19:25:00	1	0	It seems slightly absurd that a 61 line JS file is deserving of its own GitHub repo and entry in the npm registry.																																			package management	Feature info	Information	negative
19522	19521	7.11e+17	2016-03-17 18:14:00	0	1	Anyone got a favorite npm package for converting markdown to HTML? Needs to handle code blocks well.																																			package management	Feature info	Question	neutral
37778	37777	1.13e+18	2019-05-26 01:24:00	0	0	migrating a website from linux &amp; nginx to #netlify. Their automated deploy process (triggered by github webhook, then automatically running npm install &amp; commands in package.json) is &lt;3																																			package management	Usage scenerio	Information	neutral
7381	7381	1.2e+18	2019-11-15 19:47:00	0	0	@koste4 @matteocollina @npmjs Interesting. What's the use case? To pull in a feature from a different version?																																			package management	Usage scenerio	Question	neutral
21421	21420	9.94e+17	2018-05-08 19:10:00	0	0	@wa7son @maybekatz @npmjs They would have let you use the new tool? We probably will support running `npm audit` without a lock-file eventually, it just wasn't going to be a part of an MVP.																																			package management	Usage scenerio	Question	neutral
4917	4917	1.33e+18	2020-11-21 05:01:00	4	0	I wrote a blog post about this that shares my yalc workflow if you're interested: https://t.co/BKYAiFa29L #npm #yalc #componentlibrary																																			Notification	Media sharing	Information	positive
14851	14850	6.62e+17	2015-11-03 12:08:00	0	0	Anyone know of an #npm package to break a tweet down into multiple messages? #javascript																																			package management	Feature info	Question	neutral
24695	24694	1.22e+18	2020-02-04 13:21:00	0	2	@notquiteleo please could you merge this PR on hazel repo and build npm release ? https://t.co/Hney2YTFOS Thanks a lot ! ðŸ¥ ðŸ™																																			package management	Build	Question	neutral
16313	16312	1.04e+18	2018-09-03 16:15:00	3	0	@Xavier_Ho Still really early stage, but you could give it a try https://t.co/4aBwFXU8kl npm install and npm run dev and visit localhost:3000																																			package management	Configuration	Information	neutral
30947	30946	1.25e+18	2020-04-13 13:30:00	0	0	Three Things You Didn't Know You Could Do with npm Scripts https://t.co/eUlr4Q3EuU																																			Notification	Media sharing	Information	positive
10471	10471	1.36e+18	2021-02-08 21:01:00	15	3	npm@7.5.3 is out ðŸš€ Fixes following configs on npm publish and optional dependencies duplicated in package.json after an install. â¬‡ï¸ Get it now: npm install -g npm See more in the changelog: https://t.co/JPvIPNly9B																																			Notification	New release/ progress update	Information	neutral
33374	33373	1.17e+18	2019-09-02 19:36:00	2	0	@humphd @devongovett @parceljs That is merely the package.json of the monorepo itself (which is never published to npm). The real packages are inside the `packages` folder																																			package management	Usage scenerio	Answer	neutral
4046	4046	1.24e+18	2020-03-16 17:44:00	0	0	@monicalent ðŸ¤” just putting all eggs into one privately own basket. What could possibly go wrong? My only hope that it will be possible to star packages on npm as well so open source maintainers can live from that once and for all.																																			package management	Usage scenerio	Question	neutral
13752	13752	3.61e+17	2013-07-26 12:22:00	1	0	Yet another @gruntjs plugin from me, https://t.co/o97vL2n51M Nearly forgot to put this out, as it has been sitting for two months @npmjs																																			package management	Feature info	Information	neutral
35097	35096	7.86e+17	2016-10-11 15:46:00	1	0	Is Yarn a direct competitor to the @npmjs client? Glad to see they would embrace it https://t.co/6fVNgdG9Ai #javascript #reactjs																																			package management	Software comparison	Information	positive
8643	8643	5.6e+17	2015-01-28 16:18:00	3	1	Browser-based GUI manager of Bower https://t.co/qykHYspmZt @bower #npm @npmjs #javascript #js #webdev #webdevelopment http://t.co/g8jFd7euUb																																			Notification	Media sharing	Information	neutral
33164	33163	8.71e+17	2017-06-02 14:54:00	1	0	@kurisubrooks Yeah, I set up SVGO in the project. "npm run svgo" will optimize all the SVGs. I'll cover all of that in my write up																																			package management	Usage scenerio	Information	neutral
27199	27198	1.23e+18	2020-02-20 22:16:00	0	0	@Kosai106 Is he the one who wants your npm namespace?																																			Other	Other	Question	negative
65	65	1.09e+18	2019-02-05 14:25:00	0	0	@photonstorm @rolnaaba yeah, from what I've observed in the browser games context, devs usually come from the background of other languages and avoid jumping right into TypeScript + webpack. If the dev is not familiar with the npm ecosystem it can be scar																																			Notification	General news	Information	neutral
34114	34113	1.15e+18	2019-07-08 23:20:00	0	0	1 959 16.833% clear 2 661 11.602% ls 3 646 11.339% vim 4 422 7.4074% gst 5 377 6.6175% npm 6 187 3.2824% git 7 184 3.2297% gaa 8 183 3.2122% cd 9 175 3.0717% z 10 155 2.720% gca https://t.co/SrDaDNHGYP																																			package management	Usage scenerio	Information	neutral
23954	23953	1.33e+18	2020-11-22 15:52:00	1	0	Shouldn't ICANN allow more two-character gTLDs? (currently reserved for country names) Ever thought about the revenue that a *.js domain namespace would make? There are already over a million packages on npm alone. https://t.co/zDEznYTA6W																																			Notification	Media sharing	Information	neutral
37655	37654	6.46e+17	2015-09-22 21:08:00	0	1	I've finally added PAP authentication support on Pepper https://t.co/uYvfRECWF7 for #coovachilli #js and published version 1.2.0 on #npm																																			Notification	New release/ progress update	Information	neutral
20528	20527	1.37e+18	2021-03-02 06:35:00	11	1	Module federation + npm module = bundle dropping																																			Notification	General news	Information	neutral
15404	15403	8.77e+17	2017-06-19 16:41:00	0	0	JS Party: 13: Inside the Release of npm@5 and Sheetsee https://t.co/pwoSD5SDkk																																			Notification	Media sharing	Information	neutral
2150	2150	1.06e+18	2018-11-07 04:26:00	0	0	@IbraheemOM npm init -y																																			package management	Usage scenerio	Information	neutral
8857	8857	1.24e+18	2020-03-17 07:42:00	0	0	@ryyppy @oleg008 I wonder if this will cause even a stronger push towards an open option for npm.																																			Notification	General news	Information	neutral
10597	10597	1.41e+18	2021-07-02 22:03:00	0	0	@Landsman @natfriedman @npmjs Hopefully this helps make it easier ðŸ˜Š https://t.co/82jRVtFHc2																																			Notification	Media sharing	Information	positive
19546	19545	1.17e+18	2019-09-08 08:54:00	4	0	The fork-ts-checker-webpack-plugin was transferred to TypeStrong to give it a secure future. The GitHub transfer was done in a snap. 3 months and multiple emails by @OlesDev later we're still waiting for @npmjs to add me as a collaborator. I'm baffled.. https://t.co/wQ8PiocTSP																																			package management	Feature info	Information	neutral
6265	6265	1.17e+18	2019-08-28 10:52:00	0	0	@npmjs It's even worse: scoped packages don't even have a githead if I do https://t.co/Gp3iMtRJ2n																																			package management	Software comparison	Information	negative
38740	38739	9.23e+17	2017-10-24 09:09:00	2	0	@DavidDarnes @studioromeo @glimmerjs I worked that out after searching npm. I hadn't had my coffee																																			package management	Usage scenerio	Information	neutral
18597	18596	1.23e+18	2020-02-25 17:11:00	7	3	ðŸ‘ðŸ»ðŸ™ðŸ™Œ @verdaccio_npm So happy to share this video with @ayusharma_ ðŸ™‡ðŸ»â€â™‚ï¸ https://t.co/MbVgUXS6mG																																			Notification	Media sharing	Information	positive
3344	3344	1.28e+18	2020-06-25 02:40:00	0	0	@kentcdodds Jetbrains has been doing this too!! I think it might be something to do with how npm modules are packaging their files??																																			package management	Bug report	Information	negative
7470	7470	1.18e+18	2019-10-17 04:58:00	3	0	Try it out! With node/npm: $ npm install -g spark-wallet $ spark-wallet -l ~/.lightning -P With docker: $ docker run -it -v ~/.lightning:/etc/lightning -v ~/.spark-docker:/data -p 9737:9737 shesek/spark-wallet:standalone -P (assumes a c-lightning node at ~/.lightning)																																			package management	Usage scenerio	Information	neutral
11128	11128	7.33e+17	2016-05-17 19:21:00	1	1	An initial (poc) release of standard5 - standard linting for es5 browser env (e.g. disallow let and const) https://t.co/mjdFiRkmgQ #npm																																			Notification	New release/ progress update	Information	neutral
24009	24008	5.76e+17	2015-03-12 02:13:00	0	0	Great tool for converting pixel to rem units https://t.co/biXPIBhWLQ (it's different than pixrem). Grunt and gulp plugins on npm.																																			package management	Feature info	Information	neutral
33237	33236	9.54e+17	2018-01-18 19:10:00	1	0	Playing npm kerplunk is not fun. Playing sdk, cordova, npm and bower kerplunk is like https://t.co/8wA2DUaBgm																																			package management	Usage scenerio	Information	negative
9079	9079	1.35e+18	2021-01-06 18:28:00	7	0	@dkarlovi @TheJackForge I agree, there might be something there. I've been seeing how Angular's popularity grows (public GitHub projects, npm stats, internal metrics we've been tracking, etc). Often times more than alternatives. At the same time, the sh																																			Notification	Product promotion	Information	neutral
28657	28656	1.19e+18	2019-10-30 16:28:00	1	0	@liran_tal @snyksec And that's after giving more than one talk that mentioned typo-squatting in @npmjs																																			Notification	New release/ progress update	Information	neutral
8289	8289	4.66e+17	2014-05-13 15:48:00	0	0	@alexgorbatchev hi, npmawesome has wrong g+ button. There are only photo without any content http://t.co/4QI5OffwYC																																			package management	Bug report	Information	negative
1471	1471	5.6e+17	2015-01-27 20:25:00	0	0	@aral any chance to check if the grunt-codekit issue is resolved (should be)? not published on npm yet - just on GH.																																			package management	Bug report	Question	neutral
28299	28298	1.12e+18	2019-04-11 10:27:00	1	0	@npmjs registry should and will be run by a foundation. npm Enterprise is just fancy Sinopia*. npm CLI is open source and @yarnpkg is a great alternative. So @npmjs is a company with zero actual value. *: https://t.co/B1evpHEX9O																																			Community related	Community info	Information	neutral
15370	15369	9.27e+17	2017-11-04 18:55:00	0	1	#npm install express-cloudfoundry-actuator-middleware --save https://t.co/aMrzoL6kDK																																			package management	Configuration	Information	neutral
14961	14960	1.37e+18	2021-03-17 12:35:00	4	0	@petkir_at I say "always have something to deliver" : start with a sample, then convert it to an npm package, if needed. It would be a great sample!																																			package management	Usage scenerio	Answer	neutral
20122	20121	1.24e+18	2020-03-21 19:18:00	0	0	@gsnedders Anyway, this kind of way to write code (not auto compile in the world from npm) will fix one of the big problems with bundler-driven Web dev today: it's too easy to get huge javascript bundles. :) That's probably more costly.																																			Notification	General news	Information	neutral
24402	24401	1.18e+18	2019-09-30 17:41:00	0	0	@getify @github I'm wanting to publish under the same scope for both GitHub and npm at the same time, with dependencies being the same, what was your target?																																			package management	Dependency	Question	neutral
21325	21324	1.3e+18	2020-08-22 13:51:00	2	0	@adamwathan since package-lock.json is a thing, I prefer npm over yarn. `npm ci` is fast enough and it is built-in. ðŸ‘ However `yarn` has workspaces if you go with monorepo.																																			package management	Software comparison	Information	neutral
19723	19722	1.37e+18	2021-03-09 19:10:00	4	0	small npm package: auto-generate esbuild config &amp; run esbuild from &lt;script&gt; &amp; &lt;link rel="stylesheet"&gt; used in an .html file. "htb index.html --outdir=./out" It automatically runs esbuild on local assets used in index.html and writes a new index.html https://t.co/QS3Q8ImGND																																			package management	Feature info	Information	neutral
3453	3453	1.35e+18	2021-01-08 17:28:00	1	0	@RReverser @devongovett @wSokra @FredKSchott @fregante The value is that we can get off of the "npm is for es5" assumption, which is infinitely less logical than even the worst syntax variation proposal.																																			Notification	Product promotion	Information	negative
21312	21311	9.87e+17	2018-04-19 08:21:00	0	0	@npmjs does the npm cli provide a command to validate that the current node_modules folder, the package.json and the package-lock.json are in sync?																																			package management	Usage scenerio	Question	neutral
12387	12387	7.56e+17	2016-07-21 00:47:00	2	0	Newest in npm ridiculousness: try to find â€œthe bestâ€ memoize moduleâ€¦ Search needs to account for community input already, FFS.																																			Community related	Community info	Information	negative
8306	8306	1.17e+18	2019-08-28 21:43:00	2	0	@danmactough Haha, fwiw I've always liked what @d3js_org does, w separate sections for installation and API docs. The docs have plenty of explanation prose, examples embedded, links to source. They don't use a generator. And README should look great on																																			Community related	Personal promotion	Information	positive
11500	11500	1.36e+18	2021-02-11 04:37:00	0	0	@darcy @npmjs I need more info on the details of the bypass, but can we all just agree they are bad for other reasons and make them go away?																																			Community related	Community info	Question	negative
33424	33423	1.02e+18	2018-07-16 23:46:00	0	1	@zachleat @eleven_ty @philhawksworth @Netlify @npmjs If your project depends on ... say 500 NPM packages. Even in *theory* there will be an issue with one of those 500 NPM packages in 5 years. You build a static site generator -- store HTML.																																			package management	Usage scenerio	Information	neutral
36973	36972	7.39e+17	2016-06-05 08:51:00	0	0	@jordwalke you can write pretty much put any bash / shell in your npm run scripts.																																			package management	Usage scenerio	Information	neutral
24285	24284	1.15e+18	2019-07-05 06:18:00	3	0	npm package sizes are getting out of hand. https://t.co/6KCgG3xtV8																																			Other	Satire	Information	neutral
22037	22036	9.24e+17	2017-10-28 09:27:00	1	0	@jorgeucano @npmjs ðŸ¤£ðŸ¤—																																			Other	Unclear	Other	Other
38122	38121	9e+17	2017-08-22 18:12:00	0	1	764 installed npm dependencies for starting a new Angular project. Welcome to the package dependency management!																																			package management	Dependency	Information	neutral
30224	30223	6.88e+16	2011-05-12 22:11:00	0	0	We should have a CommonJS Client Package Manager + builder (packager/ender?) as alternative to npm.																																			package management	Feature request	Information	neutral
23175	23174	1.42e+18	2021-08-04 21:24:00	6	0	@tchaguitos nÃ£o sou contra mas sempre fico pensando "caramba, vc deve estar sofrendo pra instalar um simples pacote no npm"																																			Other	Not in English	Other	Other
13840	13840	1.02e+18	2018-07-12 19:26:00	0	0	@jefflembeck @npmjs Thanks Jeff for sharing! Very interesting read, other than I ðŸ’¯% agree with you. Hugs, I love npm!																																			Notification	General news	Information	positive
2359	2359	6.93e+17	2016-01-28 09:33:00	3	0	i will swipe right for @npmjs, every single time																																			Notification	Product promotion	Information	positive
4885	4885	1.35e+18	2021-01-18 15:45:00	5	0	@MrFlashAccount @andrey_sitnik @jsunderhood Ð­Ñ‚Ð¾ Ð½Ðµ Ñ‚Ð°Ðº. npm ÑƒÑÑ‚Ð°Ð½Ð¾Ð²Ð¸Ñ‚ Ð²ÐµÑ€ÑÐ¸ÑŽ Ð¸Ð· lock-Ñ„Ð°Ð¹Ð»Ð°, ÐµÑÐ»Ð¸ Ð²ÐµÑ€ÑÐ¸Ñ Ð² ÑÑ‚Ð¾Ð¼ Ñ„Ð°Ð¹Ð»Ðµ Ð½Ð°Ñ…Ð¾Ð´Ð¸Ñ‚ÑÑ Ð² ÑƒÐºÐ°Ð·Ð°Ð½Ð½Ð¾Ð¼ semver Ð´Ð¸Ð°Ð¿Ð°Ð·Ð¾Ð½Ðµ Ð² package.json.																																			Other	Unclear	Other	Other
23065	23064	6.02e+17	2015-05-24 07:16:00	0	0	@seldo @npm_support sorry: there is a dead pkg "nltk". I created "node-py/nltk". But no other user will find the latter by queryin "nltk"(?)																																			package management	Bug report	Information	neutral
26575	26574	5.86e+17	2015-04-09 14:02:00	0	0	@alexbeletsky "watch": "npm run watch-js &amp; npm run watch-sass", this calls nodemon in each task, but for me only the first one is run.																																			package management	Bug report	Information	neutral
23719	23718	1.11e+18	2019-03-30 07:17:00	6	0	@deoxxa @aweary @markdalgleish I think we need a new package called `npmlayoffs` which uninstalls npm as part of the postinstall.																																			package management	Feature request	Information	neutral
5509	5509	1.15e+18	2019-07-03 04:17:00	2	0	@maybekatz @npmjs Thanks for everything you've done! Wish you the best in your new adventure!																																			Community related	Personal promotion	Information	positive
36889	36888	1e+18	2018-06-02 16:23:00	0	0	@npm_support																																			Community related	Crowd sourcing request	Information	neutral
20015	20014	9.54e+17	2018-01-18 22:12:00	1	0	@maybekatz I started using Yarn when it had a lockfile and speed that npm did not... but as those advantages melt away I'm thinking about switching back. Can't really think of a reason NOT to. Thanks for your good work.																																			package management	Software comparison	Information	positive
17773	17772	1.3e+18	2020-09-06 02:33:00	0	0	@orta @JoshuaKGoldberg @typescript ooo pnpm!																																			Other	Unclear	Other	Other
14318	14317	1.07e+18	2018-12-06 22:20:00	0	0	@mikeal I saw this recently. Someone posted a graph of npm downloads per week claiming that adding Array.isArray() didn't lower the number of download for the `isarray` package. https://t.co/IsLIoiY9WT																																			Community related	Community info	Information	negative
36616	36615	1.25e+18	2020-04-22 22:58:00	2	1	@CodingPotions Challenge accepted! ðŸ˜œ - He aÃ±adido la lista a los tests de `html-cleanser`! - y despuÃ©s de reorganizar un poco el cÃ³digo lo he publicado como librerÃ­a npm (en vez de como gist): ðŸ“¦npm: https://t.co/W3yBXjTjEn â¤´ Repo: https://t.c																																			Other	Not in English	Other	Other
25117	25116	4.17e+17	2013-12-29 09:53:00	0	0	Most js engines I've seen are tightly coupled and I'm experimenting with building games using small packages instead, nodejs / npm style																																			package management	Usage scenerio	Information	neutral
10459	10459	1.37e+18	2021-03-19 20:50:00	1	0	@liran_tal @npmjs thanks Liran! ðŸ™Œ																																			Other	Unclear	Other	positive
29783	29782	1.21e+18	2020-01-02 07:08:00	2	0	@availle You can try spotlight + npm install as an alternative																																			package management	Usage scenerio	Information	negative
30617	30616	1.07e+18	2018-12-10 13:05:00	2	0	Went to @npmjs today... https://t.co/eduQyuOa1J																																			Other	Satire	Information	neutral
26570	26569	6.13e+17	2015-06-21 19:15:00	0	0	@BuildWinJS Next week was last week, and there is no angular-winjs updated on npmjs: https://t.co/Op7Knd1mHu .. 2 months old still.																																			Notification	New release/ progress update	Information	negative
23820	23819	1.06e+18	2018-11-14 07:59:00	0	0	npmã§å…¬é–‹ã—ã¦ã„ã‚‹SmartPhotoã«index.d.tsã‚’è¨­ç½®ã—ã¦TSå¯¾å¿œã—ãŸï¼ ãƒ©ã‚¤ãƒ–ãƒ©ãƒªè‡ªä½“ã‚‚TSã§æ›¸ãç›´ã—ãŸã„ï¼																																			Other	Unclear	Other	Other
33638	33637	1.24e+18	2020-03-16 23:09:00	4	0	@jmichaliga @natfriedman @npmjs (N)ow (P)eople will (M)ove																																			Other	Unclear	Other	Other
29674	29673	8.48e+17	2017-04-02 06:33:00	1	0	ãƒ–ãƒ­ã‚°æ›¸ãã¾ã—ãŸã€‚GitBookã®ãƒ—ãƒ©ã‚°ã‚¤ãƒ³ä½œã£ã¦ã¿ã¾ã—ãŸã€‚npmã®ãƒ©ã‚¤ãƒ–ãƒ©ãƒªä½œã‚‹ã®ç°¡å˜ã§ã³ã£ãã‚Šã—ã¾ã—ãŸï¼ GitBookã®ãƒ—ãƒ©ã‚°ã‚¤ãƒ³ã®ä½œæˆæ‰‹é † https://t.co/pM3CjnzKGd																																			Other	Not in English	Other	Other
27266	27265	3.03e+17	2013-02-16 08:10:00	0	0	npmå¥½åƒå£žæŽ‰äº†...æš«æ™‚æ²’è¾¦æ³•ä¸Šå‚³ http://t.co/sPy2p67V																																			Other	Not in English	Other	Other
26956	26955	1.37e+18	2021-03-24 01:46:00	4	0	2021å¹´3æœˆã€ä¿ºãŸã¡ã¯ Node.js v7 ã¨ npm v4 ã®ã“ã¨ã‚’è€ƒãˆã¦ã„ã‚‹																																			Other	Unclear	Other	Other
33474	33473	1.25e+18	2020-04-10 23:31:00	0	0	@snoawww @iDexCsgo @DonHaci @madcGO @Tristanpmry @AlexandreDUVOIS oof																																			Notification	General news	Other	positive
32920	32919	1.39e+18	2021-05-16 13:42:00	1	0	Node-REDä½¿ã£ã¦ã‚‹ã‘ã©ã„ã–ã¨ã„ã†ã¨ãJSã‹ã‘ã‚‹ã£ã¦ã®ãŒã§ã‹ã„ãªã€‚ã‚‚ã†å°‘ã—ã„ã„æ„Ÿã˜ã«ãƒ‡ãƒ—ãƒ­ã‚¤ã®ä»•çµ„ã¿ã¨ã‹ä½œã‚ŠãŸã„ã¨ã“ã‚ã€‚ npmã‚ˆã‚Šã¯ã‚‚ã†å°‘ã—ã‚«ã‚¸ãƒ¥ã‚¢ãƒ«ãªã€gistã‚ãŸã‚Šã‹ã‚‰ã‚·ãƒ¥ãƒƒã¨æŒã£ã¦ããŸã‚‰ä½¿ãˆã‚‹ã€ã¿ãŸã„ãªãã‚‰ã„ã®ä½¿ã„å‹æ‰‹ã®ãƒ—ãƒ©ã‚°ã‚¤ãƒ³ã‚’ä½œã‚‹ã¨ã„ã„ã‹ã‚‚ã—ã‚Œãªã„ãªã€ä½œã‚‹ã‹																																			Other	Unclear	Other	Other
26917	26916	1.04e+18	2018-09-12 11:22:00	0	0	@nax_hh @edu2b Principalmente veo los dos Ãºltimos problemas: muchos comandos y comandos ridÃ­culamente largos encadenados con â€œ&amp;&amp;â€. AdemÃ¡s de mucha dependencia entre comandos. Supongo que la idea de usar npm run para lanzar las tareas es ade																																			Other	Not in English	Other	Other
25337	25336	7.87e+17	2016-10-15 22:36:00	0	0	TodavÃ­a no puedo creer que siga abierto este issue de npm https://t.co/Q86nW50FP9 https://t.co/KKA4aFlf8P																																			Other	Not in English	Other	Other
13722	13722	1.42e+18	2021-08-05 23:30:00	0	0	npm ã ã¨ package-lock.json ã¯ publish ã•ã‚Œãªã‹ã£ãŸ (ç„¡è¦–ã—ã¦ãã‚ŒãŸ) æ°—ãŒã™ã‚‹ã€‚																																			Other	Unclear	Other	Other
1453	1453	5.79e+17	2015-03-20 16:57:00	0	0	I love how doing `npm install` on any moderately sized project causes my macbook fan to spin up every time.																																			Other	Satire	Other	positive
18304	18303	1.11e+18	2019-03-21 22:48:00	0	0	@samjoch Hey ðŸ‘‹ do you need the â€œremotedriverâ€ npm package? If not would you mind to transfer it to me. I think I have a great use case for it ðŸ˜‰ Cheers!																																			package management	Usage scenerio	Question	positive
20969	20968	4.95e+17	2014-07-30 21:11:00	3	0	Had extra stickers! Made Octocat wearing @npmjs band on @CustomerIO plane bursting from @shyp sea to Mt @codeclimate http://t.co/Y7OoS3VTJn																																			Community related	Community event	Information	positive
35792	35791	1.02e+18	2018-07-18 10:30:00	0	0	After ages of messing with update and install... #npm https://t.co/h4yuVmWcXb																																			package management	Usage scenerio	Information	neutral
10734	10734	7.76e+17	2016-09-14 02:02:00	0	0	npmã‚ˆã‚Šdtã®æ–¹ãŒæ–°ã—ã„ã®ã¨ã‹ã‚ˆãåˆ†ã‹ã‚‰ãªã„																																			Other	Unclear	other	Other
8413	8413	1.16e+18	2019-08-14 13:47:00	2	0	npm publish https://t.co/cNWo9XILEN																																			Notification	Media sharing	Information	negative
23472	23471	1.07e+18	2018-12-10 18:24:00	1	0	@koste4 @npmjs wow! that's amazing, many congrats âœ¨																																			Community related	Personal promotion	Information	positive
28573	28572	6.47e+17	2015-09-25 13:34:00	1	0	vagrant start / npm up â€¦ whatever â€¦ #FridayHug																																			package management	Usage scenerio	Information	neutral
17683	17682	1.39e+18	2021-05-12 13:00:00	59	3	npm v7 considered harmful																																			package management	Bug report	Information	negative
7950	7950	7.03e+17	2016-02-25 22:35:00	3	0	Thanks for listening to my little npm-bike analogy, in which I try to explain why we wonâ€™t do auto-merging, closing etc. w/o human decision.																																			Community related	Personal promotion	Information	positive
8485	8485	7.12e+17	2016-03-21 15:23:00	0	0	Ð¯ Ñ‚Ð°Ðº Ð»ÑŽÐ±Ð»ÑŽ Node.js, Ñ‡Ñ‚Ð¾ ÑÐµÐ³Ð¾Ð´Ð½Ñ Ð¿Ð¾Ñ‡Ñ‚Ð¸ ÐºÐ°Ð¶Ð´Ñ‹Ð¹ Ñ‚Ñ€ÐµÑ‚Ð¸Ð¹ Ñ€Ð°Ð· Ð¿Ð¸ÑÐ°Ð» Ð²Ð¼ÐµÑÑ‚Ð¾ yum update/install -- npm update/install :D																																			package management	Configuration	Information	positive
1761	1761	1.24e+18	2020-03-16 17:24:00	188	140	GitHubãŒnpmã‚’è²·åŽ / â€œnpm is joining GitHub - The GitHub Blogâ€ https://t.co/kHg2tUtaqJ																																			Notification	Media sharing	Information	positive
27561	27560	5.17e+17	2014-09-29 08:17:00	0	0	@evilhackerdude Fair enough! I might learn how to do npm stuff and release it when itâ€™s more complete, with attribution for your part :)																																			Notification	New release/ progress update	Information	positive
7192	7192	1.06e+18	2018-11-12 17:49:00	0	0	@elijahmanor @npmjs @eggheadio Mine is the best, I watched it while getting a pedicure ðŸ¤“																																			Other	Satire	Other	positive
20405	20404	1.38e+18	2021-04-20 19:31:00	68	1	Here the reasons of global warming: - Java build - npm install																																			Other	Satire	Information	negative
19418	19417	1.3e+18	2020-08-25 18:31:00	0	0	@RobDWaller What a pain! I almost decided to pack in webpack ðŸ¤£ then realised. I still have to use npm or yarn																																			Other	Satire	Other	negative
36462	36461	1.13e+18	2019-05-18 14:56:00	0	0	npm ã®ãƒ‘ãƒƒã‚±ãƒ¼ã‚¸åã€3æ–‡å­—ã¯ã‹ã‚ã†ã˜ã¦ç©ºããŒã‚ã‚‹ã€‚																																			Other	Unclear	Other	Other
15688	15687	1.15e+18	2019-07-15 10:12:00	2	0	@tuananh_org @npmjs I'm seeing the same error! Now I know it's not just me I feel much better ðŸ˜‚																																			package management	Bug report	Information	positive
37217	37216	1.28e+18	2020-06-23 14:54:00	3	0	@lukejacksonn @darcy @npmjs @BenjaminCoe @AhmadNassri @itsJonQ @kadikraman Huh cool, @itsJonQ is also from Toronto. Thanks Toronto fam! â¤ï¸ðŸ‡¨ðŸ‡¦																																			Community related	Community info	Information	positive
10766	10766	6.63e+17	2015-11-07 06:57:00	1	0	bowerã¨npmã§ã©ã£ã¡ãŒè¿·ã†ã“ã¨ãŒãªããªã‚‹ã¨ã†ã‚Œã—ã„ãª #nodefest #nodefestA																																			Other	Not in English	Other	Other
7921	7921	7.6e+17	2016-07-30 23:42:00	10	3	Thanks for having me @npmcamp â™¥ï¸ Find me to talk @greenkeeperio and dependencies. Iâ€™ve got stickers. #npmCamp https://t.co/WmIJ1bf8J9																																			package management	Dependency	Information	positive
23581	23580	6.48e+17	2015-09-27 07:09:00	0	0	Really wish package.json had more dependency groupings... dev and pro aren't enough. What about adding build, test or custom? #npm																																			package management	Dependency	Information	neutral
24666	24665	1.42e+18	2021-08-06 15:16:00	1	1	@aydantasdemir @edisdev Yani var olan bir pakete Vue 3 desteÄŸi ekleyip ayrÄ± branchte tutsan da npm bunu destekliyor zaten. Bu nedenle ayrÄ± branch dedim.																																			Other	Not in English	Other	Other
25078	25077	1.33e+18	2020-11-24 01:49:00	0	0	npm v7ã§npm v6æ™‚ä»£ã«ä½œã‚‰ã‚ŒãŸpackage-lock.jsonãŒã†ã¾ãèª­ã‚ãšã€.binãƒ‡ã‚£ãƒ¬ã‚¯ãƒˆãƒªãƒ¼ãŒä½œã‚‰ã‚Œãªã„ãƒã‚°ã€‚æ¶ˆã—ã¦ä½œã‚Šç›´ã™ã—ã‹ãªã•ãã†ã€‚ https://t.co/w9anB5lKlS																																			Other	Not in English	Other	Other
35366	35365	1.32e+18	2020-10-12 14:44:00	1	0	@oluwakeyejohn @npmjs Welcome. We're excited to see what you're building. ðŸ˜€																																			package management	build	Information	positive
7991	7991	6.56e+17	2015-10-19 13:59:00	1	0	@ag_dubs npm star ag_dubs																																			Community related	Personal promotion	Information	positive
32678	32677	1.21e+18	2019-12-19 11:41:00	1	0	@Design__Pattern @npmjs @github https://t.co/Tn6my1bsyl waiting for a response ðŸ˜“																																			package management	Bug report	Information	negative
23657	23656	1.36e+18	2021-02-10 10:56:00	1	1	I love how the Azure spokesperson is blaming the package managers for the issue without connecting the dots between their employer and npm. https://t.co/F4XeltHBwG																																			Other	Satire	Other	negative
38802	38801	8.59e+17	2017-04-30 15:40:00	0	0	æŽ¥ä¸Šæ¡ï¼Œè¿™è·Ÿæ˜¯å¦ä½¿ç”¨ cnpm æ²¡å…³ç³»å‘€â€¦postinstall èµ„æºæ˜¯å†™æ­»åœ¨ä»£ç ä¸­çš„ï¼Œè¯·æ±‚ä¾ç„¶åœ¨å¢™å¤–ã€‚å®‰è£…æ—¶ç¼–è¯‘ä¸»è¦è¿˜æ˜¯å› ä¸ºå¾…ç¼–è¯‘çš„èµ„æºåœ¨ä¸åŒçŽ¯å¢ƒä¸‹ç¼–è¯‘ç»“æžœå¯èƒ½ä¸ä¸€æ ·ã€‚																																			Other	Unclear	Other	Other
	21602	9.44e+17	2017-12-22 23:30:00	2	0	@maybekatz @npmjs And it was universally loved!																																			Community related	Community info	Information	positive
10540	10540	1.24e+18	2020-03-19 15:12:00	5	0	@Cleo_Qc @richlitt @RoLLodeQc @npmjs @github @Microsoft ooohh, gotta fix that for you @richlitt! ðŸ˜„let me start sharing some of my favs: - @fed135 - @alex_gervais - @ozeki - @Vaxilart â¤ï¸																																			Notification	General news	Information	positive
12423	12423	1.27e+18	2020-06-05 22:10:00	3	0	@BlakieCodes Seriously! My npm installs take so long on my laptop, I lose my focus and train of thought with what I was doing ðŸ˜‚																																			package management	Configuration	Information	negative
8223	8223	7.56e+17	2016-07-20 15:43:00	0	0	@cabuv @mgonto @auth0 estan los 2 en npm, cualquier cosa el nombre del modulo esta en README.md																																			Other	Not in English	Other	Other
3366	3366	1.36e+18	2021-02-12 02:11:00	0	0	@craigstuntz @wckoehler Yep. npmâ€™s workspaces support is miles behind																																			package management	Software comparison	Information	negative
12987	12987	5.49e+17	2014-12-26 18:33:00	0	0	"npm loves you" ?? "you look lovely today, btw"?? dammit! npm found out about my insecurity issues! http://t.co/NGVvNuaK5w																																			Other	Satire	Information	positive
2425	2425	1.32e+18	2020-10-14 14:10:00	7	0	npm v7ã®è§£èª¬è¨˜äº‹ã€ã‚‚ã†å°‘ã—ã§å…¬é–‹ã§ããã†																																			Other	Unclear	Other	Other
1610	1610	1.27e+18	2020-06-21 13:36:00	2	0	@manekinekko npm vs yarn																																			package management	Software comparison	Information	neutral
36608	36607	1.31e+18	2020-09-15 15:35:00	0	0	okay... Now let's run our dev script again: &gt; npm run dev âœ¨ Aaannddd it's working wonderfully, with the latest version of Nuxt (to this day). ðŸ‘ðŸ¾ðŸ‘ðŸ¾ðŸ«‚ðŸ«‚ https://t.co/IHLZNpiviY																																			package management	Usage scenerio	Information	positive
39373	39372	1.12e+18	2019-05-03 16:34:00	0	0	@CaiqueMitsuoka JÃ¡ deixei o npm faz tempo, nunca me dei muito bom com ele hahaha migrei pro Yarn e to me dando bem																																			Other	Not in English	Other	Other
21258	21257	1.27e+18	2020-05-26 16:03:00	0	0	npmã‚‚mysqlã¨mysql2æ··åœ¨ã•ã›ã¦JSONåž‹ä½¿ã£ã¦ã¦ã©ãˆã‚‰ã„ãƒãƒžã£ãŸ																																			Other	Unclear	Other	Other
13980	13979	8.19e+17	2017-01-11 08:53:00	0	0	Ð¢ÐµÐ¿Ð»Ñ‹Ð¹, Ð»Ð°Ð¼Ð¿Ð¾Ð²Ñ‹Ð¹ npm install ðŸ”¥ https://t.co/NRBjg94FLn																																			package management	Configuration	Information	neutral
13468	13468	1.31e+18	2020-10-07 00:54:00	0	0	npm automation token ã§ã®publishã«å¤±æ•—ã—ãŸã€‚ æ˜¨æ—¥ã¯åˆ¥ã®ãƒ‘ãƒƒã‚±ãƒ¼ã‚¸ã§æˆåŠŸã—ãŸã®ã«ã€‚ãªã‚“ã§ã€‚ ã‚¨ãƒ©ãƒ¼ãƒ¡ãƒƒã‚»ãƒ¼ã‚¸ã‹ã‚‰å¯Ÿã™ã‚‹ã«ã€tokenã¯ã¡ã‚ƒã‚“ã¨ä½¿ã‚ã‚Œã¦ã‚‹ã£ã½ã„ã€‚ &gt; Two-factor authentication is required to publish this package but an automation token was specified																																			Other	Not in English	Other	Other
36385	36384	1.37e+18	2021-03-04 07:24:00	0	0	publishã‚³ãƒžãƒ³ãƒ‰ã‚‚è‡ªåˆ†ã§å®šç¾©ã—ã¦ã‚‹ã‹ã‚‰ã€ãƒ‘ãƒƒã‚±ãƒ¼ã‚¸æ¯Žã«å¤‰æ›´ã‚‚ã§ãã‚‹ã ã‚ã†ã€‚lernaã¯ã€Œnpm publishã€ã«å›ºå®šã•ã‚Œã¦ã¦å¤‰æ›´ã§ããªã„ã‹ã‚‰ã€ã“ã‚Œã¯ãƒ‡ã‚«ã„ã€‚ https://t.co/harO3JRzAe																																			Other	Not in English	Other	Other
37575	37574	1.14e+18	2019-06-24 06:55:00	4	3	Yine bir noktada kendi aÃ§Ä±k kaynak projem kendi hayatÄ±mÄ± kolaylaÅŸtÄ±rdÄ±. âœŒï¸ ðŸŒ https://t.co/gjTR5Br6A8 #opensource #github #npm #javascript																																			Other	Not in English	Other	Other
34040	34039	1.03e+18	2018-08-22 12:39:00	0	0	ã‚³ãƒ¼ãƒ‰ç›´æŽ¥æ›¸ãæ›ãˆã‚Œã°çµæ§‹æ¥½ã«å‹•ããã†ãªæ°—ãŒã™ã‚‹ã‘ã©ã€ã©ã†ã—ã‚ˆã†ã‹ãªãƒ¼ ï¼ˆã§ãã‚Œã°npm i -S puppeteer-coreã§ãªã‚“ã¨ã‹ã—ãŸã„ï¼‰																																			Other	Not in English	Other	Other
34031	34030	1.3e+18	2020-09-08 07:46:00	0	0	ãã†è¨€ãˆã°ã€Intellijç³»ã®IDEã§ä½¿ãˆã‚‹Optimize importsã‚’cliã‹ã‚‰ä½¿ãˆã‚‹npm packageã¨ã‹ãªã„ã®ã‹ãªï¼Ÿ																																			Other	Not in English	Other	Other
33925	33924	1.02e+18	2018-07-17 18:26:00	0	0	è·‘å®Œ npm audit fixï¼Œä¸¤ä¸ª low severity vulnerabilities ä¾¿ä¹˜äº† 20 ä¸ª moderate severity vulnerabilitiesâ€¦â€¦																																			Other	Not in English	Other	Other
38507	38506	1.24e+18	2020-03-30 15:28:00	0	0	@wakuwinmail GitHubã¨ã‹npmãŒå‚˜ä¸‹ã«ã‚ã‚‹ã®ã§åæŠ—ã§ãã¾ã›ã‚“â€¦																																			Other	Not in English	Other	neutral
22518	22517	4.39e+17	2014-02-26 19:52:00	0	0	.@ErnieAtLYD @seldo indeed, I'm delighted :D Please convey admiration + appreciation for his work &amp; all the npm inc. team :D &lt;3&lt;3&lt;3																																			Community related	Community info	Information	positive
5454	5454	1.41e+18	2021-07-06 22:11:00	1	0	@0x606 @bitandbang @nodejs @npmjs /cc @devsnek																																			Other	Unclear	Other	Other
23417	23416	1.12e+18	2019-04-11 00:19:00	15	1	@npmjs A lot of words that say so little																																			Other	Satire	Information	neutral
16902	16901	1.2e+18	2019-11-26 00:48:00	5	0	Beyond npm install @npmjs @torontojs @darcy https://t.co/F4et6OrT2F																																			package management	Configuration	Information	neutral
13690	13690	6.35e+17	2015-08-22 17:48:00	0	0	@seldo congrats! It was an awesome talk! I'm really excited about npm 3!																																			Notification	New release/ progress update	Information	positive
38798	38797	1.16e+18	2019-08-04 04:46:00	8	1	Electron ä¸‹è½½å¤ªæ…¢æ€Žä¹ˆç ´ï¼Œä¸€èˆ¬çš„é¡¹ç›®ä¸­éƒ½ä¼šä½¿ç”¨ electron-download åŒ…ä¸‹è½½èµ„æºï¼Œè€Œè¿™ä¸ªåŒ…çš„ä½œè€…ä¹Ÿè€ƒè™‘äº† registry çš„é—®é¢˜ï¼ˆhttps://t.co/uitrYxz77Q ï¼‰ï¼Œå¯ä»¥åœ¨çŽ¯å¢ƒå˜é‡é…ç½® Electron ä¸‹è½½æºï¼š export ELECTRON_MIRROR="https:/npm.taobao.org/mirrors/electron/" â†å°‘å†™ä¸€ä¸ª/ï¼Œé˜²æ­¢URLè‡ªåŠ¨çŸ­è¿žæŽ¥ã€‚																																			Other	Not in English	Other	Other
2888	2888	7.53e+17	2016-07-11 15:46:00	7	2	that moment when you realize npm consumes more memory than java. https://t.co/dXOwYPEkb0																																			package management	Usage scenerio	Information	negative
8164	8164	1.19e+18	2019-10-20 21:27:00	0	0	@eserozvataf npm sunucusu gitmiÅŸ gibi gÃ¶rÃ¼nÃ¼yor.																																			Other	Not in English	Other	Other
38084	38083	1.02e+18	2018-07-22 13:35:00	0	0	aframeã€0.8.3ã§npm iãŒæ­»ã‚“ã§ã‚‹																																			Other	Other	Other	Other
20617	20616	4.06e+17	2013-11-28 00:29:00	0	0	Help scale the npm registry - donate | http://t.co/EZk8v9jFid https://t.co/EO5imnXw0F #scalenpm via @npmjs @nodejitsu																																			Community related	Community event	Information	positive
20117	20116	1.24e+18	2020-03-16 17:40:00	1	0	@ethomson @jeremyfiel @natfriedman @npmjs Thanks for clarifying @ethomson																																			Notification	New release/ progress update	Information	positive
19108	19107	9.3e+17	2017-11-13 19:37:00	1	0	@ag_dubs just for me to remember - would be great if we could discuss publishing non node stuff to npm Tomorrow. non node is not only frontend, can be browser extension, react-native, etc. Looking for opinion here.																																			package management	Usage scenerio	Information	positive
14388	14387	1.33e+17	2011-11-06 16:27:00	0	0	Sunday result : #emacs #nodejs #expressjs #redis #socketio #jade #jquery #npm #tor #torsocks																																			Other	Unclear	Other	Other
13693	13693	8.8e+17	2017-06-28 14:22:00	1	0	Why no one told me about npm link before ðŸ˜¢																																			package management	Usage scenerio	Question	neutral
4545	4545	1.13e+18	2019-05-18 10:54:00	2	1	@VishwaMehta30 @TejasKumar_ @npmjs @yarnpkg You're too kind â¤ï¸ a lot of people contribute to make Yarn what it is!																																			Community related	Community info	Information	positive
20358	20357	1.3e+18	2020-09-11 11:47:00	0	0	@_yukkat Ð”Ð° Ð¿Ð¾Ñ…Ð¾Ð¶Ðµ Ñ‚Ð°Ðº Ð¿Ñ€Ð¾Ñ‰Ðµ Ð²ÑÐµÐ³Ð¾. Ð”ÑƒÐ¼Ð°Ð» ÐºÐ°Ðº-Ñ‚Ð¾ git worktree Ð¿Ð¾Ð¼Ð¾Ð¶ÐµÑ‚, Ð½Ð¾ Ð½ÐµÑ‚ npm install ÐºÐ°Ð¶Ð´Ñ‹Ð¹ Ñ€Ð°Ð· Ð·Ð°Ð¿ÑƒÑÐºÐ°Ñ‚ÑŒ Ð½Ðµ Ñ…Ð¾Ñ‡ÐµÑ‚ÑÑ																																			package management	Configuration	Information	neutral
38789	38788	1.33e+18	2020-11-30 12:30:00	6	0	æœªçµŒé¨“ã‚¨ãƒ³ã‚¸ãƒ‹ã‚¢ã¯TODOã‚¢ãƒ—ãƒªã˜ã‚ƒãªãã¦npmãƒ‘ãƒƒã‚±ãƒ¼ã‚¸ã‚’ä½œã‚Œ																																			Other	Not in English	Other	Other
1623	1623	7.75e+17	2016-09-11 09:12:00	0	0	how-to-npmã®å›žç­”ãŒåˆ†ã‹ã‚‰ãªã‹ã£ãŸã‚Šï¼ˆnpm lsã™ã‚‹ã ã‘ã®ã¯ãšãªã®ã ã‘ã©ã€ã‚¯ãƒªã‚¢ã§ããªã„ï¼‰ã€nodebrewãŒã‚¤ãƒ³ã‚¹ãƒˆãƒ¼ãƒ«ã•ã‚Œã¦ã‚‹ã®ã«è¦‹ã¤ã‹ã‚‰ãªã„ã¨ã‚¨ãƒ©ãƒ¼å‡ºãŸã‚Šï¼ˆå†ã‚¤ãƒ³ã‚¹ãƒˆãƒ¼ãƒ«ã—ç›´ã—ã¦è§£æ±ºï¼‰ã—ãŸã‘ã©ã€javascriptingã¯å…¨éƒ¨ã§ããŸã®ã§ã‚ˆã‹ã£ãŸ:3																																			Other	Unclear	Other	neutral
25315	25314	1.24e+18	2020-03-17 02:31:00	71	13	Does Microsoft/GitHub know what theyâ€™re getting into acquiring npm? https://t.co/yLNdbSuh1M																																			Other	Satire	Other	neutral
1625	1625	1.43e+18	2021-08-11 03:47:00	1	0	CJSå†…ã‹ã‚‰ESMã‚’ãƒ­ãƒ¼ãƒ‰ã™ã‚‹ãƒ‘ãƒƒã‚±ãƒ¼ã‚¸ "tsimportlib - npm" https://t.co/RCmbysLym2																																			Other	Not in English	Other	Other
28068	28067	1.36e+18	2021-02-05 22:29:00	0	0	@_12120121201201 @DamianCatanzaro Seguro ya hay una lib deprecada en npm que hace eso ðŸ¤£																																			Other	Not in English	Other	Other
3541	3541	5.3e+17	2014-11-05 04:38:00	2	0	An evening with my favorite enemies: CouchDB &amp; npm.																																			package management	Usage scenerio	Information	positive
10119	10119	1.22e+18	2020-01-14 22:47:00	14	0	just typed `npm puglish` and was surprisedappointed when a picture of a pug was not printed to my terminal. get your best people on that please, @npmjs https://t.co/IOvyuEfEjy																																			package management	Usage scenerio	Information	neutral
14711	14710	5.99e+17	2015-05-15 09:35:00	3	0	Vor Kunden erstmal was output-lastiges im Terminal anwerfen (npm), damit sie merken, dass wir es mit ihrer Website echt ernst meinen.																																			Other	Not in English	Other	Other
11895	11895	1.29e+18	2020-08-06 01:00:00	1	0	@Elena_in_code @PacklinkEng Enhorabuena, Elena ðŸŽ‰. Paquetes npm a saco ðŸ˜€.																																			Other	Not in English	Other	Other
10685	10685	6.18e+17	2015-07-05 19:46:00	0	0	Cheers to @npmjs for using the SVG format for their loveable wombat: http://t.co/r99buDHAJN																																			Notification	Product promotion	Information	positive
32133	32132	9.64e+17	2018-02-14 15:15:00	2	0	@backendsecret ÐÐ°Ð¿Ð¸ÑÐ°Ð» Ñ‡ÐµÐ»Ð¾Ð²ÐµÐº Ð¸ Ð¿Ð¾ÑˆÐµÐ» Ð´ÐµÐ»Ð°Ñ‚ÑŒ npm install. Ð’ Ñ‚Ð¾ Ð²Ñ€ÐµÐ¼Ñ ÐºÐ°Ðº Ð¾Ð½ ÑÑ‚Ð¾ Ð¿Ð¸ÑˆÐµÑ‚ ÐºÐ°ÐºÐ¸Ðµ-Ñ‚Ð¾ Ð½Ð¸ÐºÑ‡ÐµÐ¼Ð½Ñ‹Ðµ Ð¼ÑƒÐ´Ð¸Ð»Ñ‹ Ð´ÐµÐ»Ð°ÑŽÑ‚ Ð·Ð° Ð½ÐµÐ³Ð¾ 90% Ñ€Ð°Ð±Ð¾Ñ‚Ñ‹.																																			package management	Configuration	Information	neutral
9529	9529	1.32e+18	2020-10-24 12:18:00	0	0	ãƒã‚°ãŒæ”¾ç½®ã•ã‚Œã¦ã„ã‚‹npmãƒ©ã‚¤ãƒ–ãƒ©ãƒªãŒã‚ã‚‹ã®ã§ãã®ä»£æ›¿ã¨ãªã‚‹ã‚ˆã†ãªnpmãƒ©ã‚¤ãƒ–ãƒ©ãƒªã‚’ä½œã‚ŠãŸã„ãŒã€ãƒ‘ãƒƒã‚±ãƒ¼ã‚¸åã‚’ã©ã†ã—ãŸã‚‚ã®ã‹â€¦â€¦																																			Other	Not in English	Other	Other
34039	34038	1.04e+18	2018-09-03 01:08:00	1	1	ã“ã†ã„ã†ã®ã€ä½¿ã„ãã†ãªnpm packageã®ä¾å­˜å…ˆã®ä¾å­˜å…ˆã®ä¾å­˜å…ˆãã‚‰ã„ã«ã‚³ãƒ¼ãƒ‰ä»•è¾¼ã‚“ã©ãã¨ã„ã‚ã„ã‚å¼•ã£ã‹ã‹ã‚Šãã†ãªæ°—ã¯ã™ã‚‹ // åŒ—æœé®®ã®ãƒãƒƒã‚«ãƒ¼é›†å›£ã€macOSå‘ã‘ã®ãƒžãƒ«ã‚¦ã‚§ã‚¢ã§ä»®æƒ³é€šè²¨æ¥­è€…ç‹™ã„æ’ƒã¡ - iPhone Mania https://t.co/RPDA211nBu																																			Other	Not in English	Other	Other
21271	21270	7.86e+17	2016-10-12 15:19:00	0	0	npmã®ä»£æ›¿ã¨ã—ã¦yarnã¨ãªã€‚ãƒ¤ãƒ¼ãƒ³ã­ãˆ																																			Other	Not in English	Other	Other
25544	25543	1.02e+18	2018-07-12 22:03:00	0	0	npm caret dependencies are satan's goat's cheese																																			Other	Satire	Information	neutral
7061	7061	1.28e+18	2020-06-26 15:08:00	4	0	I tried GitHub actions and the github npm registry today with private packages. Have to say it's pretty smooth																																			package management	Usage scenerio	Information	positive
8476	8476	7.81e+17	2016-09-26 20:34:00	0	0	ÐžÐ±Ð½Ð¾Ð²Ð¸Ð»ÑÑ Ð¿Ð°ÐºÐµÑ‚ Ð¿Ð¾Ð¸ÑÐºÐ° Ð³Ð»Ð¾Ð±Ð°Ð». Ð·Ð°Ð²Ð¸ÑÐ¸Ð¼Ð¾ÑÑ‚ÐµÐ¹ npm-module-path https://t.co/cJe4p1KNp6. Ð¡Ð½Ð°Ñ‡Ð°Ð»Ð° ÑÐ¼Ð¾Ñ‚Ñ€Ð¸Ñ‚ default Ð¿ÑƒÑ‚Ð¸ Ð¸ ÑƒÐ¶Ðµ Ð¿Ð¾Ñ‚Ð¾Ð¼ npm prefix.																																			Other	Not in English	Other	Other
16920	16919	1.14e+18	2019-06-04 13:52:00	7	0	2013: programarÃ© todo a mano Â¿que es una librerÃ­a? 2016: npm install cualquier-cosa lol 2019: te sale mejor programÃ¡ndolo a mano que instalando tonteras																																			Other	Not in English	Other	Other
32353	32352	1.2e+18	2019-11-15 17:40:00	448	30	If I'd get 0,01â‚¬ (1 cent) for each npm download, I'd be a millionaire in ~3 days. Unfortunately it's all open source - so all I get in 3 days is people complaining / personally attacking me for bugs I "sold". Thanks F**ckers ðŸ¤­																																			Other	Satire	Information	negative
7188	7188	1.08e+18	2018-12-19 01:03:00	1	0	Shout out to @sindresorhus for all his gems on @npmjs Creating a few CLIs and they are littered with his work. Thanks to the #cliNinja																																			Community related	Personal promotion	Information	positive
22546	22545	1.19e+18	2019-11-04 15:15:00	5	1	regionì€ í˜„ìž¬ ë¯¸êµ­ ë™,ì„œë¶€, ìœ ëŸ½, ë™ë‚¨ì•„ 4ê°œ ì§€ì›, Linux ì¸ìŠ¤í„´ìŠ¤ë¥¼ í•˜ë‚˜ ë¹Œë¦¬ëŠ” í˜•íƒœ, ë‘ê°€ì§€ ì¸ìŠ¤í„´ìŠ¤ íƒ€ìž… ì¡´ìž¬. git, npm, node v12 ì„¤ì¹˜ë˜ì–´ìžˆìŒ. https://t.co/VOxemyYUfE																																			Other	Not in English	Other	Other
5334	5334	5.89e+17	2015-04-18 10:38:00	0	0	ÐŸÑ€Ð¸Ð²Ð°Ñ‚Ð½Ñ‹Ðµ Ð¼Ð¾Ð´ÑƒÐ»Ð¸ Ð² npm. ÐŸÐ¾ÐºÐ° Ñ‚Ð¾Ð»ÑŒÐºÐ¾ Ð´Ð»Ñ Ð¸Ð½Ð´Ð¸Ð²Ð¸Ð´ÑƒÐ°Ð»ÑŒÐ½Ñ‹Ñ… Ð°ÐºÐºÐ°ÑƒÐ½Ñ‚Ð¾Ð². Ð˜ Ð½Ðµ Ð¿Ð¾Ð½ÑÑ‚Ð½Ð¾ Ð·Ð°Ñ‡ÐµÐ¼, ÐµÑÐ»Ð¸ ÐµÑÑ‚ÑŒ Ð²ÑÑÐºÐ¸Ðµ ÑÐ¸Ð½Ð¾Ð¿Ð¸Ð¸. https://t.co/VEFm2nEqzG																																			Other	Not in English	Other	Other
21624	21623	9.36e+17	2017-12-01 03:58:00	1	0	@maybekatz @eordano @archlinux @npmjs Oh, I didn't know that'd landed. Nice. =)																																			package management	Usage scenerio	Information	positive
7678	7678	9.19e+17	2017-10-13 16:13:00	0	0	@wmhilton @npmjs Maybe something weird in dependent-counts / dependent-packages. I will investigate.																																			package management	Bug report	Information	negative
37326	37325	7.8e+17	2016-09-24 16:22:00	0	0	@NinjaSquad Sur https://t.co/Oz3HCieiKO, le npm install fail Ã cause de fsevents qui n'est compatible que sur OSX (je suis sur linux)																																			Other	Not in English	Other	Other
36027	36026	6.92e+17	2016-01-25 15:20:00	1	0	@npmcamp npm sucks																																			package management	Feature info	Information	negative
9498	9498	8.77e+17	2017-06-20 06:11:00	2	0	@rauschma Me the same, I have delete npm_midules and lock-file almost constantly after v5 upd																																			Notification	New release/ progress update	Information	negative
18594	18593	1.24e+18	2020-03-30 05:19:00	4	0	@bitandbang @pnpmjs @typicode (husky) @lernajs																																			package management	Feature info	Information	neutral
35438	35437	1.26e+18	2020-05-06 19:27:00	0	0	@larson_carter14 @github @npmjs Some NEC 24â€. Iâ€™ve been trying to get a new 4K from @DellUK but their logistics have failed me. ðŸ˜¢																																			Notification	General news	Information	negative
20960	20959	6.22e+17	2015-07-16 20:23:00	0	0	@npmWombat I promised I wouldn't say ;)																																			Notification	General news	Information	positive
28205	28204	1.06e+18	2018-11-09 03:26:00	1	0	@printempw ä¸åº”è¯¥åœ¨ .travis.yml ä¸­æ˜¾å¼åœ°æŒ‡å®š npm installï¼Œå› ä¸º CI ä¸­ä¸ä½¿ç”¨è¿™ä¸ªå‘½ä»¤ï¼ˆè€Œä½¿ç”¨ npm ciï¼‰ã€‚å»ºè®®ç›´æŽ¥åŽ»æŽ‰ã€Œinstallã€éƒ¨åˆ†ã€‚																																			package management	Configuration	Information	neutral
28587	28586	1.22e+18	2020-01-23 03:00:00	1	0	Los features que mas disfruto en este momento son: Los shortcuts de configuraciones personalizadas, dÃ³nde puedo elegir que script de npm correr y especificar la versiÃ³n de Node con que correrlos.																																			Other	Not in English	Other	Other
26313	26312	1.17e+18	2019-09-19 13:03:00	3	0	@michlbrmly @vendure_io @verdaccio_npm @lernajs @Netlify @GoHugoIO @GraphQL @typescript @PrettierCode @typicode @okonetchnikov @dotansimha Hah, yeah, I asked too soon. Should have read the post first.																																			Other	Unclear	Other	Other
13548	13548	8.83e+17	2017-07-06 13:22:00	1	0	@maybekatz @npmjs Awesome work!! Looking forward to upgrading our project, this fixes a bunch of issues we had. Congrats all ðŸ¤—																																			Notification	New release/ progress update	Information	positive
34749	34748	7.51e+17	2016-07-06 13:18:00	1	0	Order your FREE #AngularJS #nodejs #npm Dev Stickers, FREE Shipping! #FreeDevStickers https://t.co/NJh6Ngslz7																																			Notification	Product promotion	Information	neutral
33475	33474	1.25e+18	2020-04-06 17:02:00	1	0	@Tristanpmry ðŸ˜” AprÃ¨s mÃªme si je l'avais, je pourrais quand mÃªme pas rouler lÃ du coup, mais ouep..																																			Other	Not in English	Other	Other
27964	27963	1.38e+18	2021-04-12 14:42:00	0	0	ã‚ã¨ã€npm ã¨ yarn ã‚’è‡ªç”±ã«ä½¿ã„ã¾ãã£ã¦ã‚‹ã®ã‚’ yarn ã«çµ±ä¸€ã—ã‚ˆã†ã¨æ€ã†ã®ã ã‘ã©ã€ã“ã‚Œã‚‚ä½•ã‹èµ·ããã†ãªã€‚ã€‚ã€‚èµ·ãã‚‹ã ã‚ã†ãªãã€ã€ã€ æœã£ã±ã‚‰ã‹ã‚‰æŠ•å…¥ã—ã¦ã€çš†ã•ã‚“ã«ä¼‘æš‡ã‚’é…ã‚‹ä½œæˆ¦ã‚‚å¿ƒæƒ¹ã‹ã‚Œã‚‹ã‘ã©ã€å¤œé–“æŠ•å…¥ãŒå¦¥å½“ã‹																																			Other	Not in English	Other	Other
34801	34800	1.31e+18	2020-09-23 21:03:00	2	0	@KimMaida Pay devs only when they publish a new version to npm.																																			Notification	New release/ progress update	Information	neutral
14532	14531	1.06e+18	2018-11-08 19:48:00	1	0	@seldo @wafflejs @npmjs It is, like, 150% a compliment.																																			Community related	Community info	Information	positive
16439	16438	1.13e+18	2019-05-11 14:42:00	8	0	@seldo @tlakomy @vadimdemedes @npmjs Iâ€™m surprised youâ€™re asking this because you know what Iâ€™m referring to. First, there were some questionable layoffs. Fine. It happens. Then a barrage of high profile engineers quitting. No response from npm. W																																			Notification	Career	Information	negative
31760	31759	1.39e+18	2021-05-11 16:23:00	4	2	npm install https://t.co/R82aFTYYTd																																			package management	Configuration	Information	negative
25485	25484	1.35e+18	2021-01-19 05:59:00	1	0	@BenjaminCoe @npmjs I wish I had grabbed one!																																			Notification	General news	Information	neutral
17469	17468	1.3e+18	2020-09-08 17:46:00	0	0	@pnpmjs @ZoltanKochan Thank youu!																																			Other	Unclear	Other	Other
38997	38996	8.68e+17	2017-05-26 19:46:00	0	0	npm will now scold you if you capitalize its name. seriously it will fight you.																																			Other	Satire	Other	neutral
4567	4567	1.13e+18	2019-05-08 19:27:00	2	0	@ZoltanKochan @ChrisHBrown55 @pnpmjs https://t.co/naHa7iWLbK																																			Notification	Media sharing	Information	positive
3801	3801	1.1e+18	2019-02-15 17:10:00	2	0	ç”Ÿã¾ã‚Œã¦åˆã‚ã¦npmã«ãƒ‘ãƒƒã‚±ãƒ¼ã‚¸ã‚’publishã—ãŸ																																			Other	Not in English	Other	Other
7951	7951	7.03e+17	2016-02-25 22:29:00	0	0	@EmmaGRamirez @npmjs Congrats! :)																																			Notification	General news	Information	positive
877	877	4.31e+17	2014-02-05 08:30:00	0	0	@dominictarr @juliangruber @CrabDude @tjholowaychuk @izs @substack @creationix like npm3																																			Notification	General news	Information	neutral
27421	27420	1.16e+18	2019-07-28 12:43:00	0	0	@subroh_0508 ã¾ã˜ã§ã™ã‹ã€ã‚ã¡ã‚ƒå…‰æ „ã§ã™ðŸ˜‚ðŸ˜‚ åƒ•ã¯1.3.41ã‚¿ã‚°ã®kotlinãƒªãƒã‚¸ãƒˆãƒªã‚’ç›´æŽ¥èª­ã‚€ã“ã¨ãŒå¤šã„ã§ã™ï¼ https://t.co/tE1ghpf1HU ã§ã‚‚æœ€è¿‘ã®ã‚³ãƒŸãƒƒãƒˆã‚’è¦‹ã‚‹ã¨npmå‘¨ã‚Šã¯reworkãŒå…¥ã£ã¦ã‚‹ã¿ãŸã„ã§ã€																																			Other	Not in English	Other	Other
25067	25066	1.29e+18	2020-07-23 02:55:00	2	0	@benawad I never "looked back" after npm 6																																			Notification	Product promotion	Information	positive
5477	5477	1.34e+18	2020-12-08 00:20:00	2	0	@yrashk @colinpmasters imagine if we actually had a *deadly* pandemic, we would never be allowed to do anything ever again. people are willing to throw away freedoms for one with a 99.97% survival rate. time to go live in the woods somewhere.																																			Notification	General news	Information	neutral
13781	13781	9.28e+17	2017-11-07 07:51:00	0	0	@kentcdodds @github @npmjs Thought about that in the past ðŸ‘																																			package management	Usage scenerio	Information	neutral
15549	15548	1.38e+18	2021-04-14 12:57:00	4	0	@sseraphini @yarnpkg Just use pnpm you'll thank me later ðŸ‘ŒðŸ»																																			package management	Software comparison	Information	neutral
14164	14163	5.8e+17	2015-03-23 05:01:00	0	0	1ä»¶ã®ã‚³ãƒ¡ãƒ³ãƒˆ http://t.co/HeJNt2joim â€œã€javascriptã€‘npmã¨bowerã€ãƒ©ã‚¤ãƒ–ãƒ©ãƒªç®¡ç†ã€‘ - ã™ã“ã—ãµã—ãŽï¼Žâ€ http://t.co/VjfC70vowU																																			Other	Not in English	Other	Other
11314	11314	5.63e+17	2015-02-05 15:03:00	0	0	@stefanjudis @helloanselm I needed to do an `npm login`. I did update my config before though.																																			package management	Usage scenerio	Information	neutral
37389	37388	1.25e+18	2020-04-03 23:32:00	1	0	For anyone looking to learn how to use @prisma 2 with @zeithq Next: I'll be live streaming myself setting up an environment from scratch (npm init) tomorrow, Saturday, April 4 at 1:00PM EST. Come hang! https://t.co/LqQ5pMCEVh																																			Community related	Community event	Information	neutral
37213	37212	8.79e+17	2017-06-25 16:47:00	0	0	@npmjs @seldo thanks for the rad shirt!																																			Community related	Community event	Information	positive
5097	5097	9.33e+17	2017-11-22 23:18:00	4	0	@npmjs Opening it on my phone, flying to the middle of the cluster (with one finger touch) and spinning in my chair is one of my favorite things to do :)																																			Notification	Personal promotion	Information	positive
15094	15093	3.53e+17	2013-07-05 11:25:00	0	0	this -&gt; npm config set loglevel error																																			package management	Bug report	Information	neutral
17448	17447	9.96e+17	2018-05-14 22:15:00	3	0	vorm projekt starten erstmal 10mins checken welche namen noch bei npm frei sind ðŸ˜…																																			Other	Not in English	Other	Other
26493	26492	1.4e+18	2021-06-06 09:34:00	0	0	npm ã®workspaceã‚ªãƒ—ã‚·ãƒ§ãƒ³ã¯ã©ã®ã‚³ãƒžãƒ³ãƒ‰ã¾ã§å¯¾å¿œã•ã‚Œã¦ã‚‹ã®ã‹ä¸€è¦§è¦‹ãŸã„																																			Other	Unclear	Other	neutral
22487	22486	9.91e+17	2018-04-30 13:32:00	0	0	@ionickits @Ionicframework @npmjs Thanks for sharing																																			Notification	Media sharing	Information	positive
9691	9691	7.56e+17	2016-07-20 23:25:00	0	0	All react table components on npm are either ugly or overcomplicated, I am making my own! Boom!																																			package management	Usage scenerio	Information	negative
30067	30066	1.17e+18	2019-08-30 11:58:00	0	0	til GitLabã®npm registryã¯scoped packageã®ã¿å¯¾å¿œã—ã¦ã„ã‚‹																																			Other	Unclear	Other	Other
7009	7009	1.07e+18	2018-12-04 11:27:00	1	0	Downloading packages from npm is like buying drugs from an unknown dealer #npm #JavaScript #eventstream																																			Other	Satire	Information	neutral
1957	1957	1.41e+18	2021-06-24 03:39:00	1	0	AsyncLocalStorageã¨AsyncResourceãŒä¸€éƒ¨stableã«ãªã£ãŸã€‚npmã‚¢ãƒƒãƒ—ãƒ‡ãƒ¼ãƒˆã«ã‚ˆã‚‹--pack-destinationã¨--package-lock-onlyã®ã‚µãƒãƒ¼ãƒˆã€--dns-result-orderã®è¿½åŠ ãªã© / 1ä»¶ã®ã‚³ãƒ¡ãƒ³ãƒˆ https://t.co/8Y3ox5uqf4 â€œNode v16.4.0 (Current) | Node.jsâ€ (2 users) https://t.co/jh502dLAaS																																			Other	Not in English	Other	Other
11208	11208	5.43e+17	2014-12-10 02:04:00	2	2	The new npm site is a welcome improvement. Way to go! #npm #nodejs http://t.co/BU2lOPGUUZ																																			Notification	Product promotion	Information	positive
1710	1710	1.43e+18	2021-08-10 09:17:00	0	0	ä»Šé€±å·ã ï¼ / â€œ2021-08-10ã®JS: pnpm 6.12.0ã€webpack 5.49.0(import http resource)ã€Vue 3.2 - https://t.co/soNerq3LcCâ€ https://t.co/So9fJLZvoX																																			Other	Not in English	Other	Other
38167	38166	5.04e+17	2014-08-26 16:56:00	0	0	Duh. No wonder npm was being all flakey. It was like a babillion versions oldâ€¦																																			Notification	General news	Information	negative
34778	34777	1.39e+18	2021-04-30 19:30:00	1	0	@cassiofb_dev @proxy_go @djluis710 Yarn nÃ£o tem comunidade, utiliza a do npm. Estou falando de disponibilidade de libs e atividade dos colaboradores.																																			Other	Not in English	Other	Other
35719	35718	1.41e+18	2021-06-29 04:11:00	0	0	coc.nvim extensionsã®ç§»è¡Œã£ã¦ `~/.config/coc/extensions/package.json` æŒã£ã¦ã„ã£ã¦ npm i ã§ã„ã„ã‚“ã‹ãªï¼Ÿ ã‚‚ã£ã¨ã‚¹ãƒžãƒ¼ãƒˆãªã‚„ã‚Šã‹ãŸãªã„ã‹ãªãã€‚æ©Ÿèƒ½çš„ã«																																			Other	Not in English	Other	Other
20961	20960	6.22e+17	2015-07-16 20:16:00	5	1	@npmWombat http://t.co/7l05mlgTjK																																			Notification	Media sharing	Information	neutral
266	266	1.36e+18	2021-02-19 20:18:00	1	0	@dam_io @Wikipedia Une petite lib npm a partager ?																																			Other	Not in English	Other	Other
17370	17369	1.24e+18	2020-03-19 08:41:00	1	0	@TiddlyWikiFR @alwaysdata Alors effectivement, comme on protÃ¨ge le rÃ©pertoire Ã l'install, y a une petite astuce: 1. rends-toi dans le rÃ©peroire oÃ¹ est installÃ©e ton app ; tu devrais y trouver un rep `.npm-packages` 2. lances `PREFIX=${PWD}/.npm-pac																																			Other	Not in English	Other	Other
29353	29352	8.21e+17	2017-01-17 17:19:00	0	0	npm scriptsã®-sã‚ªãƒ—ã‚·ãƒ§ãƒ³ã€çŸ¥ã‚‰ãªã‹ã£ãŸâ€¦ https://t.co/tAryOfyMiW																																			Other	Not in English	Other	Other
20756	20755	1.24e+18	2020-03-08 09:57:00	1	0	@lightnet328 npm run ã§ã¯ã‚ˆããªã„ã‹?																																			Other	Not in English	Other	Other
31819	31818	9.28e+17	2017-11-06 13:38:00	7	0	Reactã‚‚ReactNativeã‚‚ä½¿ã£ã¦ã‚‹ã‘ã©fluxçš„ãªä½•ã‹ã¯ä¸€åº¦ã‚‚ä½¿ã£ãŸã“ã¨ãŒãªãæ„è­˜ãŒä½Žã„ã€‚ã‚ã¨ä»Šæ—¥ã®ãŠæ˜¼ã«webpackã®è©±ãŒã‚ã£ãŸãŒgruntã‚‚gulpã‚‚webpackã‚‚ä½¿ã£ãŸã“ã¨ãªã„ã€‚npm runã§ãˆãˆã‚„ã‚æ´¾æ‰€å±žä½Žæ„è­˜çµ„ã‚„ã‹ã‚‰ãªã€‚																																			Other	Not in English	Other	Other
31892	31891	1.32e+18	2020-10-26 08:56:00	28	4	TIL: Ðš Ð»ÑŽÐ±Ð¾Ð¼Ñƒ npm-ÑÐºÑ€Ð¸Ð¿Ñ‚Ñƒ Ð¼Ð¾Ð¶Ð½Ð¾ Ð´Ð¾Ð±Ð°Ð²Ð¸Ñ‚ÑŒ Ð¿Ñ€Ðµ Ð¸ Ð¿Ð¾ÑÑ‚-Ñ…ÑƒÐº, Ð´Ð¾Ð¿Ð¸ÑÐ°Ð² pre&lt;myscript&gt; Ð¸ post&lt;myscript&gt;. https://t.co/isWCj3OOPP																																			Other	Not in English	Other	Other
6733	6733	1.42e+18	2021-08-03 20:03:00	2	0	@lisajamhoury @SocketIO @npmjs Nice work! This looks like a really useful resource on how to use simple-peer with a signaling server!																																			Notification	Media sharing	Information	positive
5978	5978	1.09e+18	2019-01-24 06:28:00	2	0	@jtittsler @JorgeBucaran Choosing the right name was hard. Tried to find something that isnâ€™t used in npm and homebrew. Sorry about that!																																			Notification	General news	Information	neutral
28212	28211	9.63e+17	2018-02-11 03:16:00	0	0	ä¸æ˜¯å¾ˆæ‡‚ä½ ä»¬ npm ï¼ˆè¿™æ˜¯ Travis CI ä¸Šæ˜¾ç¤ºçš„ï¼‰ https://t.co/xsMNmTXbUF																																			Other	Not in English	Other	Other
27177	27176	1.16e+18	2019-08-02 23:51:00	2	0	AlguÃ©m conhece algum pacote npm que faz o cara dormir cedo?																																			Other	Not in English	Other	Other
5445	5445	5.2e+17	2014-10-08 20:07:00	0	0	@rockbot @hapijs @npmjs ðŸ‘ðŸ‘ðŸŽ‰																																			Notification	Career	Information	positive
34936	34935	8.72e+17	2017-06-06 13:04:00	0	0	è„±npm																																			Other	Not in English	Other	Other
8257	8257	7.08e+17	2016-03-11 16:36:00	0	0	.@npmjs support is quick, useful and super nice ðŸ’¯																																			Notification	Product promotion	Information	positive
25805	25804	1.29e+18	2020-08-06 10:28:00	2	0	hi @AzureDevOps ðŸ‘‹ðŸ» The `npm install` task is failing with 404 errors with packages that exist in @npmjs Re-running failed jobs does not seem to solve it (I'm in West Europe) https://t.co/miH2og9iSC																																			package management	Bug report	Information	neutral
5067	5067	1.43e+18	2021-08-11 01:48:00	2	0	pnpm ã‚’ã‚ã¾ã‚Šä½¿ã‚ãªã„å€‹äººçš„ãªç†ç”±ã¨ã—ã¦ã€type ã—ã¥ã‚‰ã„ã¨ã„ã†ã®ãŒã‚ã‚‹ã€‚p + npm ã®é•ã„ã ã‘ã§ã€ãœã‚“ãœã‚“é•ã†ã€‚aliaä½¿ãˆã°ãˆãˆã‚„ã‚“ã¨ã„ã†ã®ã‚‚ã‚ã‚‹ã‘ã©ã€‚																																			Other	Not in English	Other	Other
26555	26554	8.93e+17	2017-08-02 06:31:00	0	0	npxãŒnpmã¨åŒæ¢±ã•ã‚ŒãŸã‚¿ã‚¤ãƒŸãƒ³ã‚°ã‚’ç‹™ã£ã¦ããŸã®ã¯æ˜Žç™½ã€‚npmã¯ãƒ‘ãƒ¼ãƒŸãƒƒã‚·ãƒ§ãƒ³ãƒ¢ãƒ‡ãƒ«ã‚’æŽ¡ç”¨ã™ã¹ãã¨å‰ã‹ã‚‰æ„Ÿã˜ã¦ã„ãŸã€‚é–‹ç™ºå´ã‚‚åˆ©ç”¨å´ã‚‚å¯¾å¿œå¤§å¤‰ãã†ã ã‘ã©ãã‚Œã§å®‰å…¨ã¨å®‰å¿ƒãŒå¾—ã‚‰ã‚Œã‚‹ã®ã§ã‚ã‚Œã°å®‰ã„ã‚‚ã®ã€‚ https://t.co/MNLn9PAcls																																			Other	Not in English	Other	Other
2043	2043	5.86e+17	2015-04-09 15:13:00	0	0	@Meldanya @iamdevloper Also forgot the -g in `npm install -g bower` ;D																																			package management	Usage scenerio	Information	neutral
10365	10365	4.05e+17	2013-11-26 23:04:00	0	0	Help scale the npm registry - donate | http://t.co/ER1oOc1ITx https://t.co/rhshssrUcZ #scalenpm via @npmjs @nodejitsu																																			Community related	Crowd sourcing request	Information	neutral
14608	14607	9.77e+17	2018-03-22 07:00:00	0	0	npm å®˜ç½‘ä¸Šæ–°ç‰ˆäº† https://t.co/U0vDqGcc3D																																			Notification	Product promotion	Information	neutral
38091	38090	9.73e+17	2018-03-12 08:56:00	0	0	@miyaoka ã‚ã‚ŠãŒã¨ã†ã”ã–ã„ã¾ã™ã€‚node_modulesã‚’ä½•åº¦ã‹æ¶ˆã—ã¦ã€Node.jsã¨npmã®ãƒãƒ¼ã‚¸ãƒ§ãƒ³ã‚’åˆ‡ã‚Šæ›¿ãˆã¾ãã£ã¦ã„ãŸã‚‰ã€ãªãœã‹è§£æ±ºã—ã¾ã—ãŸâ€¦â€¦ã€‚ç§ã®ç’°å¢ƒä¾å­˜ã®å•é¡Œã£ã½ã„ã§ã™ã€‚ãŠé¨’ãŒã›ã—ã¾ã—ãŸã€																																			Other	Not in English	Other	Other
29319	29318	1.4e+18	2021-06-02 17:11:00	14	1	Ø¯Ø§Ø±Ù… Ø¨Ø§ Vite Ú©Ø§Ø± Ù…ÛŒÚ©Ù†Ù… Ø¯Ø± Ø¨Ø±Ø§Ø¨Ø± ÙˆØ¨â€ŒÙ¾Ú© Ù…Ø«Ù„ Ø³Ø±Ø¹Øª Yarn Ø¯Ø± Ø¨Ø±Ø§Ø¨Ø± npm Ù‡Ø³ØªØ´ Veet Ø®ÙˆÙ†Ø¯Ù‡ Ù…ÛŒØ´Ù‡																																			Other	Not in English	Other	Other
17164	17163	9.23e+17	2017-10-26 10:22:00	1	1	ÐœÐ¾Ð¹ Ð¿ÐµÑ€Ð²Ñ‹Ð¹ Ð¾Ð¿ÐµÐ½-ÑÐ¾Ñ€Ñ Ð¸Ð¼ÐµÐµÑ‚ ÑƒÐ¶Ðµ 8 Ð·Ð²Ñ‘Ð·Ð´Ð¾Ñ‡ÐµÐº Ð¸ 1 Ñ„Ð¾Ñ€Ðº! 134 Ð·Ð°Ð³Ñ€ÑƒÐ·ÐºÐ¸ Ñ npm! https://t.co/1v7ttN3G27 ðŸŽ‰ðŸŽ‰ðŸŽ‰																																			Other	Not in English	Other	Other
30229	30228	1.24e+18	2020-03-16 18:05:00	0	0	npmã‚ˆã‹ã£ãŸã®ã§ã¯ã£ã¦æ€ã£ãŸã‘ã©å„æ‰€ã®åå¿œã‚’ã¿ã¦ã‚„ã¯ã‚Šã‚ˆã‹ã£ãŸã¨æ€ã£ã¦ã„ã‚‹																																			Other	Not in English	Other	Other
23594	23593	1.25e+18	2020-04-19 11:01:00	3	0	I am extremely caffeinated, though, which is definitely improving my concentration, mood, calmness, and ability to look past previous frustrations with npm and webpack.																																			Community related	Personal promotion	Information	negative
3309	3309	4.63e+17	2014-05-05 16:38:00	0	0	@izs thanks. continually impressed by the amount of features npm has																																			Notification	Product promotion	Information	positive
35325	35324	1.35e+18	2021-01-13 14:44:00	0	0	@aprillion_0042 @npmjs You're right, thanks for calling this out. We'll take a look.																																			package management	Feature request	Information	neutral
22309	22308	1.95e+17	2012-04-26 07:50:00	0	0	played the song 'new dark ages' by BAD RELIGION on @myspace http://t.co/6E9npmq																																			Other	Unclear	Other	Other
4154	4154	1.2e+18	2019-12-01 04:38:00	2	0	npmã€æ–°ã—ã„ãƒ‰ã‚­ãƒ¥ãƒ¡ãƒ³ãƒˆã‚µã‚¤ãƒˆä½œã£ã¦ã‚‹ã®ã‹ #jsconfjp																																			Other	Not in English	Other	Other
1046	1046	5.88e+17	2015-04-15 12:26:00	0	0	JavaScriptã®ãŸã‚ã®ãƒ‘ãƒƒã‚±ãƒ¼ã‚¸ãƒžãƒãƒ¼ã‚¸ãƒ£npmãŒ$8Mã‚’èª¿é”ã€ä¼æ¥­å‘ã‘æœ‰æ–™ã‚µãƒ¼ãƒã¨ãƒ—ãƒ©ã‚¤ãƒ™ãƒ¼ãƒˆãƒ¢ã‚¸ãƒ¥ãƒ¼ãƒ«ã‚’ãƒ­ãƒ¼ãƒ³ãƒ | TechCrunch Japan http://t.co/3rTImci6Zq																																			Other	Not in English	Other	Other
28572	28571	7.28e+17	2016-05-05 20:04:00	0	0	npm test | moew https://t.co/McZXnskjtn																																			package management	Feature info	Information	neutral
35905	35904	9.16e+17	2017-10-05 11:58:00	0	0	@sirikon Anyway, alguna razÃ³n especial para no volver a npm?																																			Other	Not in English	Other	Other
33274	33273	7.86e+17	2016-10-11 19:17:00	1	0	@wouter @behangmotief ðŸ˜‚ er is dus werkelijk een npm module voor ieder zelfstandig naamwoord in het Engels.																																			Other	Not in English	Other	Other
25796	25795	1.23e+18	2020-02-18 05:29:00	0	0	@bitfalls that is not npm.																																			package management	Usage scenerio	Information	neutral
38052	38051	1.33e+18	2020-11-14 22:51:00	0	0	@elevatebart @znck0 @_egoistlily I retried on another computer (Windows too), and I have another error : Error: Cannot find module '/root/.npm/_npx/35/lib/node_modules/@vuedx/preview/node_modules/esbuild/install.js' npm ERR! code ELIFECYCLE																																			package management	Bug report	Information	negative
3394	3394	1.29e+18	2020-08-13 02:30:00	0	0	@izs @JessTelford @npmjs projects, not â€œProtectâ€																																			Other	Unclear	Other	Other
24567	24566	1.41e+18	2021-07-10 19:53:00	0	0	ðŸ§ not that whimsical @npmjs ðŸ¤¢ https://t.co/PTKa1lW4EV																																			Notification	Media sharing	Information	neutral
9405	9405	1.07e+18	2018-12-16 17:20:00	2	0	@bitandbang @npmjs @greenkeeperio @github Github...easy one!;-)																																			Community related	Personal promotion	Information	positive
20302	20301	9.29e+17	2017-11-11	1	0	@rockbot @npmjs Knowing your capabilities and past choices, very excited to hear this. A previous manager left and I was devastated till I remembered one thing she wanted to do: safely swim with great white sharks... She is now in Australia... Dreamers c																																			Other	Satire	Information	neutral
7210	7210	3.35e+17	2013-05-16 21:23:00	0	0	Just published my first package to npm! Scary and weird.																																			Notification	New release/ progress update	Information	neutral
17686	17685	1.35e+18	2021-01-14 14:47:00	14	0	The only viable way of running an accurate survey in JS community would be to ask questions during npm install Anything else is bound to be inaccurate (Note: I donâ€™t think this is a good idea)																																			Community related	Crowd sourcing request	Information	neutral
14448	14447	6.57e+17	2015-10-22 20:57:00	0	0	@myjsalterego ÐµÑÐ»Ð¸ Ð²Ñ‹Ð»ÐµÑ‚Ð°ÐµÑ‚ Ð²Ð¾Ñ€Ð½Ð¸Ð½Ð³, Ñ‚Ð¾ Ñ‚Ñ‹ ÑƒÐ¶Ðµ Ð½Ð¸Ñ‡ÐµÐ³Ð¾ Ð½Ðµ Ð¼Ð¾Ð¶ÐµÑˆÑŒ Ð²Ñ‹Ð±Ñ€Ð°Ñ‚ÑŒ. Ð’Ð¾ npm@2 ÑÑ‚Ð¾ Ñ„ÐµÐ¹Ð» Ð¿Ñ€Ð¸ install. Ð¡ÐµÐ¹Ñ‡Ð°Ñ Ñ‚Ñ‹ Ð¿Ñ€Ð¾ÑÑ‚Ð¾ Ñƒ Ñ€Ð°Ð·Ð±Ð¸Ñ‚Ð¾Ð³Ð¾ ÐºÐ¾Ñ€Ñ‹Ñ‚Ð°																																			Other	Not in English	Other	Other
9138	9138	9.72e+17	2018-03-08 02:56:00	0	0	npm ci ã©ã†ã‚„ã‚‰ã€cipm ã¨ã„ã† pkg ã‚’ä½¿ã£ã¦ã‚‹ã£ã½ã„ https://t.co/N17D1UYe5d																																			Other	Not in English	Other	Other
25946	25945	1.15e+18	2019-07-17 03:23:00	1	1	A Day In The Life of a #JavaScript Dev: 1. npm install 2. sleep																																			Other	Satire	Information	neutral
36406	36405	1.27e+18	2020-06-09 14:02:00	0	0	ã„ã‚„ã€é•ã†ã€‚npm-pick-manifestã¯ã€packument.versionsã®ã‚ªãƒ–ã‚¸ã‚§ã‚¯ãƒˆã®ã‚­ãƒ¼ãŒæ—¢ã«æœ‰åŠ¹ãªsemverã®ä¸€è¦§ã«ãªã£ã¦ã‚‹ã“ã¨å‰æã®å®Ÿè£…ã ã€‚v0.0.0ã¿ãŸã„ãªæ›¸å¼ã¯å—ã‘ä»˜ã‘ã¦ã„ãªã„ã€‚ã£ã¦ã“ã¨ã¯ã€versionsã‚’ç”Ÿæˆã—ã¦ã‚‹pacoteã®æ–¹ã«ãªã«ã‹ã‚ã‚‹ãªâ€¦ https://t.co/qrGy7APOQK																																			Other	Not in English	Other	Other
8123	8123	4.05e+17	2013-11-26 18:41:00	0	0	How could I not help #scalenpm? @npmjs helps me every day! http://t.co/2h1LapcUpC @nodejitsu																																			Community related	Crowd sourcing request	Information	neutral
3914	3914	1.17e+18	2019-09-05 06:26:00	2	0	GitLabã«ã‚‚mvnã¨npmã®package registryãŒå‚™ã¸é™„ã‘ã‚‰ã‚Œã¦ã¾ã—ãŸã€‚ / 1ä»¶ã®ã‚³ãƒ¡ãƒ³ãƒˆ https://t.co/1H4ZP9t7mU https://t.co/wcn7SWu7xw																																			Other	Not in English	Other	Other
19835	19834	1.16e+18	2019-08-14 19:38:00	5	0	â€œnpm oinkâ€																																			Other	Unclear	Other	Other
33686	33685	1.25e+18	2020-03-31 23:34:00	1	0	@jaffathecake I used to think about this a lot. But in the end everyone just runs npm install which installs both by default â€¦																																			package management	Configuration	Information	neutral
