# Supplementary material for: An empirical study of software ecosystem related tweets by npm maintainers
Source: PeerJ Comput Sci. 2024 Jan 17;10:e1669. doi: 10.7717/peerj-cs.1669 (PMC10803008; doi:10.7717/peerj-cs.1669)
Supplement: Supplemental Information 1 [file peerj-cs-10-1669-s001.zip › Replication Package/Scripts/ReadMe/Analysis_script.txt]

We used simple excel formulas to summerize the results into bar chart/grouped bar chart etc.
For better vizualization, we used latex packages such as pgfplots, pgfplotstable, patterns, and tikz.
