# Supplementary material for: An empirical study of software ecosystem related tweets by npm maintainers
Source: PeerJ Comput Sci. 2024 Jan 17;10:e1669. doi: 10.7717/peerj-cs.1669 (PMC10803008; doi:10.7717/peerj-cs.1669)
Supplement: Supplemental Information 1 [file peerj-cs-10-1669-s001.zip › Replication Package/Scripts/ReadMe/Scripts_readme.txt]

We used simple python scripts and official API of Github and Twitter. 
Therefore, to maintain privacy (i.e., To run the code API key required) we do not include them here.
